# Supplementary material for: The Transcriptomic Signature of Tigecycline in Acinetobacter baumannii
Source: Front Microbiol. 2020 Oct 27;11:565438. doi: 10.3389/fmicb.2020.565438 (PMC7652931; doi:10.3389/fmicb.2020.565438)
Supplement: Supplementary file 1 [file Table_1.XLSX]

## Sheet: 166.csv
	id				baseMean	baseMeanA(untreated)	baseMeanB(treated)	foldChange	log2FoldChange	pval	padj
9	AB57_0009	ampC	beta-lactamase	COG1680V	187194	364069	10319.5	0.028345	-5.14076	6.54369e-76	3.15651e-73
2940	AB57_2972	-	thiosulfate-binding protein	COG1613P	2936.73	5682.63	190.824	0.0335803	-4.89624	1.56379e-14	9.53343e-14
2769	AB57_2796	ampC	beta-lactamase	COG1680V	16447.2	31578	1316.32	0.0416848	-4.58433	5.24879e-92	4.05102e-89
1666	AB57_1674	tauA	taurine ABC transporter, periplasmic binding protein	COG4521P	5050.61	9682.85	418.369	0.0432072	-4.53258	1.18014e-08	3.96705e-08
2843	AB57_2871	-	putative periplasmic protease	COG0616OU	11512	22043.6	980.383	0.0444748	-4.49087	1.76728e-89	1.13665e-86
3460	AB57_3494	-	oligopeptidase A	COG0339E	6451.72	12124.9	778.484	0.0642051	-3.96117	5.21327e-73	1.6765e-70
944	AB57_0932	-	OmpA/MotB domain-containing protein	COG2885M	39210.2	73509.5	4910.85	0.0668056	-3.90389	1.68151e-34	7.20994e-33
842	AB57_0830	-	hypothetical protein	-	10379.4	19451.2	1307.68	0.067229	-3.89477	3.70839e-30	1.02219e-28
3861	AB57_3903	-	RND efflux transporter	COG0841V	14582.7	27324.6	1840.83	0.0673691	-3.89177	7.05153e-72	2.09322e-69
3084	AB57_3123	sucC	succinyl-CoA synthetase subunit beta	COG0045C	30717.5	57535.4	3899.54	0.0677764	-3.88307	3.74591e-23	4.90016e-22
3323	AB57_3367	-	peroxidase	COG0450O	2961.83	5537.44	386.221	0.0697472	-3.84172	1.56047e-16	1.1193e-15
881	AB57_0873	-	peptidoglycan-binding LysM	COG1652S	12909.4	23902.9	1915.95	0.0801554	-3.64106	9.00633e-64	2.17222e-61
315	AB57_0309	-	nitrogen regulatory protein P-II	COG0347E	10502.4	19431	1573.91	0.0809998	-3.62594	4.72028e-64	1.21437e-61
1627	AB57_1632	-	ArtM protein	COG0765E	18770.7	34696.2	2845.08	0.0819999	-3.60823	6.7108e-06	1.70824e-05
2242	AB57_2263	cydB	cytochrome D ubiquinol oxidase subunit II	COG1294C	924212	1.70645e+06	141976	0.0831998	-3.58728	1.32096e-23	1.81408e-22
64	AB57_0060	lspA	lipoprotein signal peptidase	COG0597MU	408386	753749	63022.6	0.0836121	-3.58014	1.56033e-12	7.6999e-12
3383	AB57_3429	-	putative nucleotide-binding protein	COG1666S	2942.38	5429.3	455.452	0.0838878	-3.5754	1.47237e-60	3.1566e-58
1179	AB57_1174	astA	arginine N-succinyltransferase	COG3138E	293599	540809	46389.5	0.0857779	-3.54325	2.29561e-19	2.10733e-18
2941	AB57_2974	-	alpha/beta hydrolase fold protein	COG3545R	736.966	1354.54	119.389	0.0881401	-3.50406	5.52683e-10	2.15217e-09
1505	AB57_1504	-	putative hemolysin	COG3042R	11245.5	20632.9	1858.18	0.0900591	-3.47298	8.36839e-44	7.87649e-42
2561	AB57_2591	-	hypothetical protein	COG3798S	1477.98	2706.55	249.411	0.0921508	-3.43986	7.69617e-07	2.16943e-06
1341	AB57_1340	-	hypothetical protein	-	392.733	717.514	67.9514	0.094704	-3.40043	2.24069e-35	1.02939e-33
1884	AB57_1897	-	hypothetical protein	COG3753S	2543.6	4622.59	464.61	0.100509	-3.31461	1.90324e-21	2.09846e-20
3862	AB57_3904	-	secretion protein HlyD	COG0845M	3337.72	6056.11	619.338	0.102267	-3.28959	8.2481e-54	1.32623e-51
3864	AB57_3906	ppc	phosphoenolpyruvate carboxylase	COG2352C	8538.62	15483.3	1593.91	0.102944	-3.28007	5.37923e-54	9.02541e-52
2435	AB57_2462	acnB	bifunctional aconitate hydratase 2/2-methylisocitrate dehydratase	COG1049C	34344.8	62204.7	6485.02	0.104253	-3.26184	1.41572e-22	1.76804e-21
3663	AB57_3701	-	hypothetical protein	COG5373S	760.842	1376.96	144.728	0.105107	-3.25007	9.45317e-48	1.07293e-45
3345	AB57_3391	-	acyl-CoA dehydrogenase	COG1960I	10157.8	18340.3	1975.19	0.107697	-3.21495	1.1427e-12	5.74926e-12
3538	AB57_3576	-	hypothetical protein	COG0697GER	1502.93	2712.72	293.142	0.108062	-3.21007	2.1351e-49	2.74645e-47
65	AB57_0061	ileS	isoleucyl-tRNA synthetase	COG0060J	628322	1.13283e+06	123814	0.109296	-3.19368	5.56814e-08	1.75265e-07
1420	AB57_1419	-	universal stress protein family	COG0589T	9681.09	17421.1	1941.11	0.111423	-3.16588	1.83288e-50	2.72042e-48
391	AB57_0380	-	hypothetical protein	-	12182.2	21891.5	2472.92	0.112963	-3.14608	2.07826e-50	2.97038e-48
3085	AB57_3124	lpdA	dihydrolipoamide dehydrogenase	COG1249C	30699.3	55159.2	6239.45	0.113117	-3.14411	8.36994e-18	6.67347e-17
3037	AB57_3079	groEL	chaperonin GroEL	COG0459O	53324.3	95773.3	10875.4	0.113554	-3.13855	7.075e-22	8.14998e-21
2888	AB57_2921	-	isocitrate dehydrogenase	COG2838C	35500.2	63747.5	7252.85	0.113775	-3.13575	9.54986e-31	2.85682e-29
822	AB57_0810	nuoL	NADH dehydrogenase subunit L	COG1009CP	1.07818e+06	1.93579e+06	220572	0.113944	-3.1336	9.85795e-12	4.5234e-11
2967	AB57_3003	-	peptidoglycan-associated lipoprotein	COG2885M	5911.71	10594.1	1229.33	0.116039	-3.10732	1.21191e-49	1.61268e-47
3500	AB57_3534	-	hypothetical protein	COG0433R	2386.38	4272.85	499.902	0.116995	-3.09548	6.9739e-48	8.15524e-46
806	AB57_0793	-	hypothetical protein	-	170.954	306.008	35.9009	0.11732	-3.09148	2.34063e-33	8.76939e-32
387	AB57_0376	-	putative outer membrane protein W	COG3047M	117726	210536	24915	0.118341	-3.07898	4.17111e-32	1.41196e-30
3613	AB57_3653	-	UDP-N-acetylmuramoylalanyl-D-glutamyl-2,6-diaminopimelate--D-alanyl-D-alanyl ligase	COG0770M	1270.12	2265.74	274.492	0.121149	-3.04515	2.17712e-45	2.21092e-43
2829	AB57_2857	-	peptidase S16, lon domain-containing protein	COG1067O	10228.7	18232.2	2225.22	0.122049	-3.03447	1.32065e-47	1.41567e-45
2399	AB57_2424	pepN	aminopeptidase N	COG0308E	14157.2	25232.7	3081.71	0.122132	-3.03349	9.87717e-48	1.08903e-45
398	AB57_0387	fadB	multifunctional fatty acid oxidation complex subunit alpha	COG1250I	12474.7	22219.5	2729.95	0.122863	-3.02488	1.9771e-13	1.0641e-12
910	AB57_0897	-	tartrate dehydrogenase	COG0473CE	2099.72	3737.39	462.052	0.12363	-3.0159	1.75598e-21	1.95848e-20
3570	AB57_3610	-	hemerythrin	COG2846D	3267.26	5814.15	720.36	0.123898	-3.01278	1.02879e-28	2.4208e-27
324	AB57_0318	pepA	leucyl aminopeptidase	COG0260E	267104	474559	59649.1	0.125694	-2.99202	3.3214e-09	1.19009e-08
3684	AB57_3723	-	hypothetical protein	COG2907R	8965.42	15922.5	2008.29	0.126129	-2.98703	4.83126e-31	1.47967e-29
2770	AB57_2797	-	hypothetical protein	-	2763.27	4901.33	625.213	0.12756	-2.97075	6.12064e-23	7.82104e-22
2854	AB57_2882	-	hypothetical protein	COG3471S	2768.37	4908.12	628.616	0.128077	-2.96492	8.20457e-45	8.11832e-43
346	AB57_0340	thiC	thiamine biosynthesis protein ThiC	COG0422H	19755.3	34967.8	4542.78	0.129913	-2.94438	2.61542e-38	1.46274e-36
397	AB57_0386	fadA	3-ketoacyl-CoA thiolase	COG0183I	7359.49	13015.6	1703.4	0.130874	-2.93375	2.61778e-12	1.2691e-11
3591	AB57_3631	-	hypothetical protein	COG2906P	613.69	1084.87	142.512	0.131363	-2.92837	7.85645e-25	1.19362e-23
3083	AB57_3122	sucD	succinyl-CoA synthetase subunit alpha	COG0074C	42898.1	75819	9977.14	0.131592	-2.92586	2.03303e-10	8.23239e-10
816	AB57_0804	nuoF	NADH dehydrogenase I subunit F	COG1894C	626440	1.1054e+06	147477	0.133414	-2.90602	1.92019e-10	7.81647e-10
1669	AB57_1677	tauD	taurine dioxygenase	COG2175Q	2174.36	3836.15	512.56	0.133613	-2.90387	4.03061e-17	3.02022e-16
807	AB57_0794	-	ribonucleotide-diphosphate reductase subunit alpha	COG0209F	37093.2	65426.9	8759.49	0.133882	-2.90097	7.00999e-34	2.87783e-32
823	AB57_0811	nuoM	NADH dehydrogenase subunit M	COG1008C	27291.6	48026.4	6556.92	0.136528	-2.87274	3.91212e-15	2.49948e-14
3708	AB57_3747	actP	acetate permease	COG4147R	7762.5	13656	1869.01	0.136864	-2.86919	5.28497e-43	4.74295e-41
3031	AB57_3073	htpX	heat shock protein HtpX	COG0501O	3289.33	5772.93	805.724	0.139569	-2.84095	3.70084e-42	3.03863e-40
1685	AB57_1693	-	hypothetical protein	COG4783R	10887.1	19100.1	2674	0.139999	-2.83651	1.34041e-42	1.1756e-40
2950	AB57_2983	-	hypothetical protein	-	18216.8	31951.8	4481.72	0.140265	-2.83377	8.5041e-21	8.70486e-20
1113	AB57_1108	-	hypothetical protein	COG3187O	30012.6	52582	7443.1	0.141552	-2.82059	1.17361e-41	9.24275e-40
3501	AB57_3535	-	flavohemoprotein	COG1017C	2321.7	4064.98	578.413	0.142292	-2.81308	5.05472e-41	3.89066e-39
1263	AB57_1259	-	hypothetical protein	-	1900.54	3327.01	474.063	0.142489	-2.81107	9.55104e-39	5.75898e-37
586	AB57_0576	leuA	2-isopropylmalate synthase	COG0119E	12935.3	22641.8	3228.77	0.142602	-2.80993	3.68684e-30	1.02219e-28
3310	AB57_3351	-	glucose dehydrogenase	COG4993G	66183.5	115622	16745	0.144825	-2.78762	1.64449e-32	5.76916e-31
1939	AB57_1955	aspA	aspartate ammonia-lyase	COG1027E	7875.22	13726.5	2023.9	0.147444	-2.76176	2.15195e-23	2.87348e-22
3290	AB57_3328	-	NADPH dehydrogenase	COG1902C	4182.35	7278.27	1086.44	0.149271	-2.74399	7.20882e-40	5.05797e-38
3344	AB57_3390	-	acyl-CoA dehydrogenase	COG1960I	10056.3	17495.4	2617.18	0.149592	-2.74089	3.33439e-11	1.43931e-10
2361	AB57_2386	tal	transaldolase B	COG0176G	11233.2	19510.3	2956.14	0.151517	-2.72245	1.12006e-39	7.58298e-38
2774	AB57_2801	-	ErfK/YbiS/YcfS/YnhG family protein	COG1376S	16482.4	28626.6	4338.25	0.151546	-2.72217	6.2788e-40	4.48702e-38
1159	AB57_1154	-	hypothetical protein	COG1464P	7632.48	13252.3	2012.62	0.151869	-2.7191	2.28742e-39	1.49613e-37
817	AB57_0805	nuoG	NADH dehydrogenase subunit G	COG1034C	29982.2	51950.3	8014.09	0.154265	-2.69652	1.61684e-25	2.65506e-24
3384	AB57_3430	-	hypothetical protein	COG2050Q	1976.87	3425.25	528.491	0.154293	-2.69626	8.95473e-38	4.93662e-36
625	AB57_0615	-	hypothetical protein	COG4760S	13464.6	23306.6	3622.69	0.155436	-2.68561	1.15441e-38	6.7498e-37
3434	AB57_3472	-	hypothetical protein	-	3785.82	6551.71	1019.94	0.155675	-2.68339	2.97378e-07	8.72021e-07
124	AB57_0120	araT	aromatic amino acid aminotransferase	COG1448E	10552.8	18260.3	2845.34	0.155821	-2.68204	7.41841e-39	4.54407e-37
3642	AB57_3679	-	succinyl-CoA:coenzyme A transferase	COG0427C	33400	57784.2	9015.86	0.156026	-2.68014	3.2795e-19	2.94316e-18
2915	AB57_2948	-	hypothetical protein	-	1821.76	3146.66	496.861	0.157901	-2.66291	2.14921e-36	1.10584e-34
1668	AB57_1676	tauC	taurine transport system permease protein	COG0600P	536504	925228	147780	0.159723	-2.64636	0.00121783	0.00232195
445	AB57_0433	-	hypothetical protein	COG3597S	4784.62	8246.99	1322.24	0.16033	-2.64088	1.12652e-21	1.28616e-20
3108	AB57_3148	-	hypothetical protein	-	1863.59	3208.17	519.02	0.161781	-2.62789	3.89904e-36	1.8808e-34
2381	AB57_2406	-	hypothetical protein	-	348.115	598.805	97.4251	0.162699	-2.61972	5.07061e-31	1.54075e-29
805	AB57_0792	-	ribonucleotide-diphosphate reductase subunit beta	COG0208F	20720	35620	5820.05	0.163393	-2.61358	1.513e-37	8.10924e-36
646	AB57_0636	acnA	aconitate hydratase 1	COG1048C	7553.88	12981.9	2125.86	0.163756	-2.61038	2.58744e-14	1.52909e-13
1628	AB57_1633	-	glutamate/aspartate ABC transporter ATP-binding protein	COG1126E	245.737	422.07	69.4027	0.164434	-2.60442	4.55002e-17	3.38967e-16
412	AB57_0401	-	hypothetical protein	COG1678K	254117	436363	71870.7	0.164704	-2.60205	8.30811e-37	4.33257e-35
810	AB57_0798	-	hypothetical protein	-	12269.3	21053.1	3485.41	0.165553	-2.59464	1.49319e-34	6.47441e-33
1629	AB57_1634	-	ABC transporter substrate-binding protein	COG0834ET	1212.02	2079.67	344.375	0.165591	-2.5943	1.69229e-14	1.02682e-13
3441	AB57_3479	-	hypothetical protein	COG0319R	5420.19	9299.95	1540.43	0.165638	-2.59389	2.77261e-36	1.40783e-34
3524	AB57_3560	hemF	coproporphyrinogen III oxidase	COG0408H	3878.94	6643.89	1114	0.167673	-2.57628	2.34416e-35	1.06425e-33
936	AB57_0924	ftsK	DNA translocase FtsK	COG1674D	5344.9	9140.63	1549.17	0.169482	-2.5608	9.60371e-36	4.5196e-34
2243	AB57_2264	-	hypothetical protein	COG3790S	951.607	1627.28	275.938	0.169571	-2.56004	6.33988e-21	6.5945e-20
1760	AB57_1770	-	bifunctional proline dehydrogenase/pyrroline-5-carboxylate dehydrogenase	COG4230C	52437.9	89491.4	15384.3	0.171908	-2.54029	7.71563e-36	3.67588e-34
684	AB57_0675	-	hydroxypyruvate isomerase	COG3622G	4194.49	7152.52	1236.46	0.172871	-2.53223	2.75228e-34	1.14205e-32
2474	AB57_2502	-	RDD family protein	COG1714S	3039.04	5177.94	900.127	0.173839	-2.52418	2.30288e-34	9.65959e-33
454	AB57_0442	-	curved DNA-binding protein	COG0484O	2671.08	4547.6	794.549	0.174718	-2.5169	1.26393e-33	4.8775e-32
3612	AB57_3652	mraY	phospho-N-acetylmuramoyl-pentapeptide-transferase	COG0472M	3231.15	5491.09	971.205	0.176869	-2.49924	8.20406e-34	3.29786e-32
234	AB57_0227	-	hypothetical protein	COG1611R	2709.85	4600.14	819.57	0.178162	-2.48874	1.69816e-33	6.4883e-32
144	AB57_0140	-	endoribonuclease L-PSP family protein	COG0251J	4388.24	7448.29	1328.19	0.178321	-2.48745	7.71093e-34	3.13226e-32
1336	AB57_1335	gst	glutathione S-transferase	COG0625O	11996.8	20337.3	3656.34	0.179785	-2.47566	2.21667e-33	8.38641e-32
2554	AB57_2584	-	hypothetical protein	-	1956.33	3310.84	601.827	0.181775	-2.45978	6.06871e-13	3.1309e-12
3728	AB57_3769	glmM	phosphoglucosamine mutase	COG1109G	10626.4	17979.1	3273.68	0.182082	-2.45734	3.55168e-33	1.30533e-31
1331	AB57_1328	-	dihydroorotase	COG0044F	1680.41	2834.78	526.035	0.185565	-2.43001	2.61396e-18	2.16002e-17
821	AB57_0809	nuoK	NADH dehydrogenase I subunit K	COG0713C	2.56857e+06	4.33132e+06	805812	0.186043	-2.42629	4.38471e-33	1.59628e-31
818	AB57_0806	nuoH	NADH dehydrogenase subunit H	COG1005C	11651.1	19633.5	3668.77	0.186863	-2.41995	1.40423e-30	4.07438e-29
1342	AB57_1341	ahpC	peroxiredoxin	COG0450O	50042.5	84287.7	15797.4	0.187422	-2.41564	1.37165e-32	4.90111e-31
3565	AB57_3605	-	hypothetical protein	-	2339.75	3940.37	739.14	0.187581	-2.41441	4.6764e-13	2.44861e-12
94	AB57_0090	-	peptidyl-prolyl cis-trans isomerase Mip	COG0545O	11931.3	20087.3	3775.36	0.187947	-2.4116	2.03907e-32	7.08899e-31
190	AB57_0184	-	Fur family transcriptional regulator	COG0735P	66562.2	111947	21177.1	0.18917	-2.40224	2.11048e-32	7.27175e-31
3703	AB57_3742	uvrA	excinuclease ABC subunit A	COG0178L	2689.52	4522.99	856.059	0.189269	-2.40149	1.77756e-31	5.81321e-30
81	AB57_0077	-	thiol:disulfide interchange protein DsbA	COG2761Q	10349.3	17390.1	3308.46	0.19025	-2.39403	2.55291e-31	8.27873e-30
2336	AB57_2360	accC	acetyl-CoA carboxylase, biotin carboxylase	COG0439I	14760.1	24801.3	4718.89	0.190268	-2.3939	1.7776e-23	2.39852e-22
2136	AB57_2154	-	hypothetical protein	COG4244S	817.014	1372.2	261.831	0.190811	-2.38978	1.80697e-13	9.79368e-13
2880	AB57_2911	-	protease	COG0612R	23907.8	40149.6	7665.94	0.190935	-2.38885	1.22372e-31	4.07098e-30
820	AB57_0808	nuoJ	NADH dehydrogenase I subunit J	COG0839C	2.73346e+06	4.58256e+06	884361	0.192984	-2.37344	4.82044e-10	1.88662e-09
756	AB57_0747	-	transferase	COG0663R	789.054	1321.66	256.451	0.194037	-2.36559	6.62821e-29	1.6087e-27
3440	AB57_3478	-	phosphate starvation-inducible protein	COG1702T	15736.8	26347.1	5126.51	0.194576	-2.36159	4.44776e-31	1.39544e-29
480	AB57_0469	-	hypothetical protein	COG0661R	4123.97	6899.39	1348.56	0.19546	-2.35505	3.38544e-30	9.47158e-29
235	AB57_0228	-	protein YegH	COG0861P	16213.4	27103.7	5323.14	0.196399	-2.34814	5.95623e-31	1.79571e-29
112	AB57_0108	gne3	UDP-glucose 4-epimerase	COG1087M	18.1771	30.3805	5.97376	0.196632	-2.34643	4.51429e-07	1.30199e-06
3727	AB57_3768	pdxH	pyridoxamine 5'-phosphate oxidase	COG0259H	2380.37	3978.29	782.442	0.196678	-2.34609	3.38709e-30	9.47158e-29
3363	AB57_3409	ilvE	branched-chain amino acid aminotransferase	COG0115EH	20793.9	34750.3	6837.42	0.196758	-2.3455	1.9707e-28	4.55384e-27
3436	AB57_3474	-	malate dehydrogenase	COG0039C	26949.6	45025.4	8873.81	0.197085	-2.34311	5.94402e-13	3.07068e-12
615	AB57_0605	hisS	histidyl-tRNA synthetase	COG0124J	409874	684516	135231	0.197557	-2.33966	2.0584e-21	2.26307e-20
2062	AB57_2080	adeC	multidrug efflux protein AdeC	COG1538MU	2212.98	3691.46	734.5	0.198973	-2.32936	1.01372e-29	2.67942e-28
3311	AB57_3353	-	porin B	COG3659M	32525.7	54232.5	10818.9	0.199491	-2.32561	4.59487e-30	1.25756e-28
1087	AB57_1081	-	sulfate adenylyltransferase subunit 1	COG2895P	10593.3	17660.6	3525.99	0.199653	-2.32443	2.32368e-30	6.64228e-29
1864	AB57_1876	-	TonB-dependent receptor	COG1629P	5972.89	9954.28	1991.5	0.200065	-2.32146	8.10346e-30	2.15664e-28
3046	AB57_3088	-	MFS permease	COG2814G	5084.16	8470.58	1697.74	0.200428	-2.31884	7.40874e-30	1.98544e-28
1052	AB57_1041	-	aldose 1-epimerase	COG2017G	4704.96	7825.14	1584.77	0.202523	-2.30384	3.43299e-29	8.6719e-28
1108	AB57_1103	adk	adenylate kinase	COG0563F	8086.87	13445.5	2728.22	0.202909	-2.3011	2.77201e-13	1.48366e-12
602	AB57_0592	proA	gamma-glutamyl phosphate reductase	COG0014E	6646.81	11047	2246.66	0.203374	-2.2978	1.04966e-29	2.75553e-28
593	AB57_0583	-	hypothetical protein	COG3184S	1393.44	2315.69	471.188	0.203477	-2.29706	4.73737e-28	1.05673e-26
1754	AB57_1764	-	hypothetical protein	COG2353S	7572.32	12578.1	2566.51	0.204046	-2.29304	3.73919e-29	9.36984e-28
3017	AB57_3060	-	nitroreductase family protein	COG0778C	1897.14	3149.82	644.452	0.204599	-2.28913	1.84701e-28	4.29374e-27
484	AB57_0473	-	hypothetical protein	COG3238S	1079.03	1790.3	367.765	0.205421	-2.28334	1.02064e-05	2.55259e-05
1320	AB57_1317	-	aldo/keto reductase	COG0667C	3787.09	6282.48	1291.7	0.205603	-2.28207	5.34386e-29	1.3135e-27
402	AB57_0391	uvrC	excinuclease ABC subunit C	COG0322L	1151.3	1909.76	392.838	0.205701	-2.28138	5.63337e-28	1.2282e-26
2408	AB57_2434	-	aldehyde dehydrogenase	COG1012C	2523.16	4184.12	862.201	0.206065	-2.27883	1.75214e-14	1.06146e-13
3139	AB57_3180	-	hypothetical protein	COG0330O	9389.92	15569.9	3209.99	0.206167	-2.27812	4.61208e-29	1.14826e-27
3303	AB57_3344	-	outer membrane protein A	COG2885M	650656	1.07708e+06	224231	0.208184	-2.26407	3.75197e-25	5.90974e-24
1630	AB57_1635	-	ABC transporter substrate-binding protein	COG0834ET	1533.28	2537.94	528.63	0.208291	-2.26333	8.46506e-28	1.80479e-26
3088	AB57_3128	sdhB	succinate dehydrogenase iron-sulfur subunit	COG0479C	16648	27550.9	5745.16	0.208529	-2.26168	2.04454e-07	6.09772e-07
460	AB57_0448	-	general secretion pathway protein G	COG2165NU	2016.64	3336.51	696.777	0.208834	-2.25957	2.78437e-20	2.70652e-19
243	AB57_0236	ppa	inorganic pyrophosphatase	COG0221C	13994.8	23147.2	4842.45	0.209203	-2.25703	5.73659e-29	1.40111e-27
706	AB57_0697	-	glutathione S-transferase	COG0625O	1691.36	2796.6	586.128	0.209586	-2.25439	2.35756e-27	4.71389e-26
202	AB57_0196	-	glutathione peroxidase	COG0386O	6861.15	11343.8	2378.47	0.209671	-2.2538	9.88535e-29	2.34034e-27
875	AB57_0865	-	Sua5/YciO/YrdC/YwlC family protein	COG0009J	5084	8405.17	1762.83	0.209731	-2.25339	6.94856e-20	6.55611e-19
2559	AB57_2589	-	LmbE-like protein	COG2120S	41268.6	68189.1	14348	0.210415	-2.24869	9.25901e-10	3.53767e-09
3698	AB57_3737	-	transcriptional regulator, TenA family	COG0819K	1004.4	1659.22	349.576	0.210687	-2.24683	4.89638e-27	9.40056e-26
3092	AB57_3132	gltA	citrate synthase I	COG0372C	21027.5	34724.7	7330.36	0.211099	-2.24401	6.95694e-29	1.66751e-27
3609	AB57_3649	-	penicillin-binding protein 1A	COG5009M	4755.73	7852.75	1658.71	0.211227	-2.24314	2.34029e-28	5.31246e-27
3365	AB57_3411	-	two-component system histidine kinase sensor component	COG0642T	7523.3	12406.5	2640.1	0.2128	-2.23243	1.21375e-27	2.54557e-26
185	AB57_0179	-	malate dehydrogenase	COG0281C	13755.7	22682	4829.31	0.212914	-2.23166	2.21484e-28	5.08753e-27
814	AB57_0802	nuoCD	bifunctional NADH:ubiquinone oxidoreductase subunit C/D	COG0649C	14472.2	23862.5	5081.94	0.212968	-2.23129	1.69822e-28	3.97178e-27
186	AB57_0180	-	melanin biosynthesis protein TyrA	COG2837P	6156.59	10150	2163.23	0.213127	-2.23021	2.24114e-28	5.11749e-27
606	AB57_0596	-	carboxy- protease	COG0793M	18572.1	30613.2	6530.97	0.213338	-2.22879	5.61826e-28	1.2282e-26
3752	AB57_3793	-	putative arsenate reductase	COG1393P	2844.91	4689.22	1000.59	0.21338	-2.2285	5.76038e-24	8.32558e-23
3783	AB57_3824	-	MATE efflux family protein	COG0534V	1061.53	1749.43	373.638	0.213577	-2.22717	2.07185e-26	3.78923e-25
63	AB57_0059	-	peptidylprolyl isomerase, fkbp-type	COG1047O	4520.09	7442.94	1597.24	0.214597	-2.2203	5.19142e-28	1.14478e-26
2224	AB57_2244	clpA	ATP-dependent Clp protease ATP-binding subunit	COG0542O	14842.3	24438.9	5245.59	0.214641	-2.22	6.39676e-18	5.14273e-17
1985	AB57_2003	-	hypothetical protein	-	4799.3	7898.33	1700.27	0.215269	-2.21579	2.31437e-07	6.85431e-07
858	AB57_0846	-	biotin-[acetyl-CoA-carboxylase] ligase	COG0340H	2277.98	3748.3	807.66	0.215474	-2.21442	1.57209e-27	3.22697e-26
3597	AB57_3637	-	LemA	COG1704S	12451.8	20484.6	4419.09	0.215727	-2.21272	1.54976e-27	3.19815e-26
3087	AB57_3126	sucA	2-oxoglutarate dehydrogenase E1 component	COG0567C	5.21863e+06	8.58465e+06	1.8526e+06	0.215804	-2.21221	7.36418e-28	1.5788e-26
2834	AB57_2862	-	hypothetical protein	-	3561.51	5858.08	1264.95	0.215932	-2.21135	3.95331e-27	7.74408e-26
335	AB57_0329	-	thiol:disulfide interchange protein	COG1651O	4552.54	7483.86	1621.21	0.216627	-2.20671	1.97058e-27	4.00235e-26
3134	AB57_3175	-	hypothetical protein	COG2067I	40012.3	65772.8	14251.9	0.216684	-2.20634	1.7283e-27	3.52885e-26
3144	AB57_3185	-	aromatic amino acid transport protein	COG1113E	8379.29	13753.8	3004.74	0.218465	-2.19452	2.16435e-27	4.37288e-26
539	AB57_0529	-	monovalent cation transporter	COG4651P	3473.43	5701.31	1245.55	0.218467	-2.19451	4.69879e-27	9.06631e-26
3028	AB57_3070	-	hypothetical protein	COG3255I	7800.16	12799.8	2800.55	0.218797	-2.19233	2.924e-27	5.78651e-26
3086	AB57_3125	sucB	2-oxoglutarate dehydrogenase, E2 component, dihydrolipoamide succinyltransferase	COG0508C	7.27839e+06	1.19411e+07	2.61567e+06	0.219048	-2.19068	1.3339e-09	4.97346e-09
3718	AB57_3758	-	hypothetical protein	COG3152S	625.487	1026.12	224.856	0.219133	-2.19012	1.9818e-24	2.9528e-23
819	AB57_0807	nuoI	NADH dehydrogenase subunit I	COG1143C	2.63394e+06	4.31682e+06	951062	0.220315	-2.18236	1.23423e-27	2.57453e-26
3249	AB57_3292	ilvA	threonine dehydratase	COG1171E	1824.72	2989.67	659.77	0.220683	-2.17995	1.42702e-26	2.63487e-25
456	AB57_0444	hslO	heat shock protein 33	COG1281O	6548.1	10727.5	2368.67	0.220803	-2.17917	5.20922e-27	9.90266e-26
2903	AB57_2936	-	2-nitropropane dioxygenase	COG2070R	1086.24	1778.85	393.621	0.221278	-2.17607	1.73818e-25	2.84222e-24
2831	AB57_2859	-	peptidase M23B	COG0739M	1131.72	1853.19	410.262	0.221382	-2.17539	2.88418e-25	4.61827e-24
3824	AB57_3866	-	aromatic amino acid transport protein	COG1113E	19361.8	31702	7021.54	0.221486	-2.17471	1.05602e-11	4.82268e-11
30	AB57_0030	-	transglycosylase-associated protein	COG2261S	3192.46	5226.51	1158.42	0.221642	-2.17369	1.05699e-08	3.58115e-08
122	AB57_0118	lldD	L-lactate dehydrogenase	COG1304C	14299.4	23408.4	5190.42	0.221733	-2.1731	1.23782e-26	2.29652e-25
2222	AB57_2242	-	phospho-2-dehydro-3-deoxyheptonate aldolase	COG0722E	3601.18	5890.68	1311.68	0.222671	-2.16702	1.42728e-12	7.0978e-12
365	AB57_0359	-	FHA domain-containing protein	COG1716T	5320.29	8701.97	1938.61	0.222778	-2.16632	5.90354e-27	1.11675e-25
862	AB57_0850	zipA	cell division protein ZipA	COG3115D	4100.81	6700.16	1501.46	0.224093	-2.15783	8.91922e-27	1.67899e-25
3404	AB57_3446	-	LrgB family protein	COG1346M	1038.79	1697.04	380.546	0.224241	-2.15688	3.27552e-25	5.20174e-24
824	AB57_0812	nuoN	NADH dehydrogenase I subunit N	COG1007C	35804	58475.2	13132.8	0.224587	-2.15465	1.94438e-14	1.16875e-13
3559	AB57_3598	sodC	copper/zinc superoxide dismutase	COG2032P	2482.55	4050.58	914.518	0.225775	-2.14705	8.57855e-26	1.46481e-24
2358	AB57_2383	-	acetyl-CoA acetyltransferase	COG0183I	6500.28	10605	2395.52	0.225885	-2.14634	2.10058e-26	3.82364e-25
55	AB57_0055	-	peptidyl-prolyl cis-trans isomerase	COG0652O	1464.18	2387.67	540.701	0.226456	-2.1427	3.16436e-25	5.04598e-24
2720	AB57_2749	mltB	lytic murein transglycosylase B	COG2951M	1246.89	2032.89	460.89	0.226717	-2.14104	4.873e-25	7.55216e-24
344	AB57_0338	-	cyclic AMP phosphodiesterase	COG1409R	1710.09	2785.11	635.065	0.228022	-2.13276	1.66527e-09	6.12026e-09
935	AB57_0923	-	putative cell division protein	COG1674D	5742.68	9347.32	2138.04	0.228733	-2.12827	6.73026e-26	1.16991e-24
1086	AB57_1080	-	sulfate adenylyltransferase subunit 2	COG0175EH	9673.15	15744.9	3601.39	0.228734	-2.12826	2.1868e-26	3.94339e-25
1116	AB57_1111	lon	ATP-dependent protease La	COG0466O	63821.5	103881	23762.3	0.228746	-2.12818	5.82069e-14	3.3376e-13
1003	AB57_0991	-	heme oxygenase	COG3230P	91.8359	149.447	34.2253	0.229013	-2.1265	2.90589e-15	1.87522e-14
500	AB57_0489	ptsP	phosphoenolpyruvate-protein phosphotransferase	COG3605T	6011.34	9781.71	2240.97	0.229098	-2.12596	8.3105e-26	1.42534e-24
3339	AB57_3385	-	stearoyl-CoA 9-desaturase	COG1398I	10809.2	17586.9	4031.44	0.229229	-2.12514	4.70224e-26	8.28582e-25
808	AB57_0796	-	two-component system response regulator protein	COG0745TK	33004.7	53696.5	12312.9	0.229305	-2.12466	1.28562e-14	7.87492e-14
1353	AB57_1352	-	heavy metal transport/detoxification protein	COG2608P	782.23	1272.32	292.138	0.22961	-2.12274	3.92517e-24	5.71594e-23
69	AB57_0065	-	transcriptional regulator, TetR family	COG1309K	1744.68	2832.99	656.364	0.231686	-2.10976	3.81691e-25	5.98759e-24
3340	AB57_3386	-	hypothetical protein	COG0397S	1562.85	2535.84	589.851	0.232606	-2.10404	1.17375e-24	1.76245e-23
71	AB57_0067	-	aliphatic sulfonates transport permease protein SsuC	COG0600P	4995.47	8102.37	1888.57	0.233089	-2.10105	3.49065e-25	5.52067e-24
3661	AB57_3699	-	transporter LysE family	COG1280E	426.016	690.395	161.638	0.234123	-2.09466	3.67692e-22	4.3794e-21
3836	AB57_3878	purC	phosphoribosylaminoimidazole-succinocarboxamide synthase	COG0152F	10906	17671.7	4140.21	0.234284	-2.09367	1.22045e-25	2.03005e-24
3038	AB57_3080	groES	co-chaperonin GroES	COG0234O	6989.9	11322.5	2657.32	0.234694	-2.09115	2.01381e-25	3.25159e-24
1927	AB57_1943	-	fmn-dependent NADH-azoreductase	COG1182I	874.813	1416.95	332.674	0.234781	-2.09061	1.47454e-23	2.00361e-22
2473	AB57_2501	ppsA	phosphoenolpyruvate synthase	COG0574G	44971.3	72837	17105.7	0.234849	-2.0902	1.95781e-25	3.17445e-24
1385	AB57_1383	-	hypothetical protein	-	2785.22	4509.06	1061.38	0.235388	-2.08689	6.75391e-05	0.00015413
2892	AB57_2925	-	FKBP-type peptidyl-prolyl cis-trans isomerase	COG1047O	19670	31842.2	7497.78	0.235467	-2.0864	9.42806e-26	1.59574e-24
3224	AB57_3265	-	chaperone protein HchA	COG0693R	658.775	1066.34	251.209	0.235581	-2.08571	3.24138e-22	3.88462e-21
2959	AB57_2993	-	deoxyguanosinetriphosphate triphosphohydrolase-like protein	COG0232F	3611.75	5845.17	1378.34	0.235807	-2.08432	4.27632e-19	3.79363e-18
2382	AB57_2407	-	mechanosensitive ion channel family protein	COG0668M	2472.08	3998.04	946.113	0.236644	-2.07921	2.39027e-24	3.53412e-23
3794	AB57_3835	-	hypothetical protein	-	11750	18998.1	4501.95	0.236968	-2.07723	2.93868e-08	9.53772e-08
473	AB57_0461	-	hypothetical protein	COG3024S	221316	357812	84820.9	0.237054	-2.07671	7.57948e-25	1.15609e-23
238	AB57_0231	-	major facilitator superfamily protein	COG2814G	580.133	937.768	222.498	0.237264	-2.07544	2.66828e-20	2.60023e-19
95	AB57_0091	wzc	tyrosine-protein kinase ptk	COG3206M	4436.15	7167.03	1705.27	0.237933	-2.07137	2.26587e-24	3.36308e-23
3706	AB57_3745	-	high-affinity choline transport protein	COG1292M	5004.23	8081.96	1926.49	0.23837	-2.06873	2.86832e-19	2.59832e-18
3677	AB57_3716	-	hypothetical protein	-	1303.81	2103.83	503.791	0.239464	-2.06212	5.09384e-23	6.55238e-22
2134	AB57_2152	-	isochorismatase hydrolase	COG1335Q	1092.24	1760.23	424.261	0.241026	-2.05274	6.58629e-23	8.38828e-22
595	AB57_0585	-	phosphate acetyltransferase	COG0280C	2157.34	3476.57	838.118	0.241076	-2.05244	1.50714e-13	8.23806e-13
3735	AB57_3776	aceF	pyruvate dehydrogenase complex dihydrolipoamide acetyltransferase	COG0508C	29489.3	47497.1	11481.4	0.241728	-2.04854	6.8132e-08	2.13237e-07
3388	AB57_3434	-	hypothetical protein	COG3453S	2348.84	3781.43	916.243	0.242301	-2.04513	1.1401e-23	1.58832e-22
3744	AB57_3785	ddl	D-alanine--D-alanine ligase	COG1181M	2436.66	3922.73	950.587	0.242328	-2.04497	1.60973e-13	8.77394e-13
62	AB57_0058	-	putative flavoprotein	COG0431R	3051.99	4912.96	1191.01	0.242422	-2.04441	2.95686e-17	2.23736e-16
3655	AB57_3692	-	homoserine kinase	COG2334R	1446.9	2326.78	567.028	0.243697	-2.03684	4.23653e-23	5.48616e-22
3526	AB57_3562	-	hypothetical protein	-	11481.6	18458.7	4504.4	0.244026	-2.0349	7.66802e-24	1.0879e-22
698	AB57_0689	panB	3-methyl-2-oxobutanoate hydroxymethyltransferase	COG0413H	3001.14	4820.17	1182.11	0.245243	-2.02772	1.17809e-23	1.63534e-22
2934	AB57_2966	-	peptidase S1C, Do	COG0265O	6738.36	10817.2	2659.51	0.245859	-2.0241	9.55454e-24	1.34076e-22
755	AB57_0746	-	nudix hydrolase	COG0494LR	1132.58	1817.97	447.196	0.245986	-2.02335	1.56765e-22	1.9452e-21
3459	AB57_3493	rnr	ribonuclease R	COG0557K	8906.6	14291.3	3521.92	0.246438	-2.0207	7.26288e-24	1.03805e-22
3541	AB57_3579	-	hypothetical protein	-	2466.48	3956.62	976.346	0.246763	-2.0188	1.90405e-13	1.02622e-12
3589	AB57_3629	-	guanosine-3',5'-bis(diphosphate) 3'-pyrophosphohydrolase	COG0317TK	10055.4	16130.3	3980.47	0.24677	-2.01876	9.14122e-24	1.28744e-22
93	AB57_0089	fklB	immunoreactive 21 kD antigen PG10	COG0545O	6981.58	11193.7	2769.47	0.247413	-2.01501	1.44288e-23	1.9745e-22
3322	AB57_3366	secA	preprotein translocase subunit SecA	COG0653U	10906.1	17483.6	4328.63	0.247582	-2.01402	7.63332e-24	1.08697e-22
1993	AB57_2011	-	hypothetical protein	-	2166.3	3471.96	860.639	0.247883	-2.01227	0.0698035	0.0988157
2006	AB57_2024	-	hypothetical protein	-	2166.3	3471.96	860.639	0.247883	-2.01227	0.0698035	0.0988157
2025	AB57_2043	-	hypothetical protein	-	2166.3	3471.96	860.639	0.247883	-2.01227	0.0698035	0.0988157
2041	AB57_2059	-	hypothetical protein	-	2166.3	3471.96	860.639	0.247883	-2.01227	0.0698035	0.0988157
2047	AB57_2065	-	hypothetical protein	-	2166.3	3471.96	860.639	0.247883	-2.01227	0.0698035	0.0988157
1762	AB57_1772	putP	sodium/proline symporter	COG0591ER	6692.52	10721.8	2663.21	0.248392	-2.00931	1.48372e-23	2.00901e-22
3118	AB57_3159	-	hypothetical protein	COG0393S	403.845	646.95	160.741	0.24846	-2.00892	1.48616e-20	1.48578e-19
2263	AB57_2285	-	multiphosphoryl transfer protein	COG1080G	2173.87	3482.46	865.283	0.248469	-2.00886	2.05476e-23	2.75323e-22
1748	AB57_1758	fxsA	suppressor of F exclusion of phage T7	COG3030R	5351.93	8568.8	2135.06	0.249166	-2.00482	3.60677e-23	4.7342e-22
231	AB57_0222	-	hypothetical protein	COG0251J	2506.87	4011.21	1002.52	0.24993	-2.0004	1.02183e-22	1.28445e-21
2998	AB57_3038	-	electron transfer flavoprotein subunit alpha	COG2025C	49796.6	79638.4	19954.7	0.250567	-1.99673	7.50511e-08	2.33755e-07
128	AB57_0124	acnD	aconitate hydratase	COG1048C	4834.44	7728.04	1940.85	0.251144	-1.99341	2.75591e-11	1.19899e-10
411	AB57_0400	-	Holliday junction resolvase-like protein	COG0816L	300718	480443	120992	0.251834	-1.98946	3.94603e-23	5.12719e-22
742	AB57_0730	raiA	ribosomal subunit interface protein	COG1544J	5053	8072.17	2033.84	0.251957	-1.98875	4.57215e-08	1.44741e-07
2335	AB57_2359	accB	acetyl-CoA carboxylase, biotin carboxyl carrier protein	COG0511I	3858.01	6162.13	1553.9	0.252169	-1.98754	5.75532e-23	7.37867e-22
3639	AB57_3676	-	RNA binding S1 domain-containing protein	COG2183K	5878.82	9383.25	2374.38	0.253045	-1.98253	4.59023e-23	5.92431e-22
3638	AB57_3675	-	sulfate transporter	COG0659P	2448.18	3905.73	990.628	0.253635	-1.97918	3.67542e-22	4.3794e-21
2966	AB57_3002	tolB	translocation protein TolB	COG0823U	3243.14	5172.64	1313.65	0.253961	-1.97732	9.56899e-23	1.21071e-21
3745	AB57_3786	murC	UDP-N-acetylmuramate--L-alanine ligase	COG0773M	2645.29	4216.03	1074.54	0.254869	-1.97217	1.11925e-22	1.40233e-21
2137	AB57_2155	-	L-sorbosone dehydrogenase	COG2133G	3587.62	5717.79	1457.45	0.254898	-1.97201	6.32953e-22	7.37935e-21
3447	AB57_3485	-	putative ribonuclease	COG1295S	2876.42	4584.15	1168.69	0.254941	-1.97176	2.66393e-22	3.23274e-21
1011	AB57_0999	-	homocysteine S-methyltransferase family protein	COG2040E	354.16	564.194	144.127	0.255456	-1.96885	0.00506549	0.00880132
2241	AB57_2262	-	cytochrome D ubiquinol oxidase subunit I	COG1271C	1.50084e+06	2.38988e+06	611802	0.255997	-1.9658	1.30066e-12	6.49318e-12
1698	AB57_1706	purT	phosphoribosylglycinamide formyltransferase 2	COG0027F	2763.04	4399.72	1126.36	0.256008	-1.96574	1.71893e-22	2.12607e-21
934	AB57_0922	trxB	thioredoxin-disulfide reductase	COG0492O	5578.72	8878.41	2279.03	0.256693	-1.96188	1.77957e-22	2.19404e-21
714	AB57_0706	ihfA	integration host factor subunit alpha	COG0776L	1.56521e+06	2.48943e+06	640995	0.257486	-1.95743	1.94245e-14	1.16875e-13
119	AB57_0115	pgm	phosphomannomutase	COG1109G	5385.35	8563.21	2207.49	0.257788	-1.95574	4.11261e-22	4.88325e-21
385	AB57_0374	-	short chain dehydrogenase	COG0596R	947.222	1506.12	388.325	0.257832	-1.9555	5.52594e-21	5.79473e-20
734	AB57_0726	-	putative two-component response regulator	COG2208TK	4862.66	7729.52	1995.8	0.258205	-1.95341	4.69834e-22	5.56163e-21
1697	AB57_1705	glnD	[protein-PII] uridylyltransferase	COG2844O	3303.24	5249.47	1357	0.258503	-1.95175	2.25276e-22	2.75107e-21
533	AB57_0523	-	hypothetical protein	COG3247S	1622.22	2577.5	666.952	0.25876	-1.95032	5.6175e-21	5.87477e-20
3803	AB57_3845	glmS	glucosamine--fructose-6-phosphate aminotransferase	COG0449M	15374.2	24426.7	6321.65	0.258801	-1.95009	2.89333e-22	3.48918e-21
118	AB57_0114	gne1	UDP-glucose 4-epimerase	COG1087M	34950	55526	14374	0.258869	-1.9497	2.59531e-06	6.92142e-06
2550	AB57_2580	gltS	sodium/glutamate symporter	COG0786E	7331.22	11643.6	3018.84	0.25927	-1.94747	5.7969e-22	6.77886e-21
2476	AB57_2505	cyoB	cytochrome O ubiquinol oxidase, subunit I	COG0843C	69829	110886	28771.8	0.259472	-1.94635	2.08431e-17	1.60273e-16
2602	AB57_2628	-	aminoacyl-histidine dipeptidase	COG2195E	1993.22	3164.11	822.32	0.25989	-1.94403	1.66342e-21	1.87023e-20
1216	AB57_1212	-	transcriptional regulator	COG1309K	361.532	573.182	149.882	0.261492	-1.93516	1.2292e-18	1.04252e-17
3006	AB57_3046	-	D-serine/D-alanine/glycine transporter	COG1113E	5767.49	9137.85	2397.14	0.262331	-1.93054	6.13033e-14	3.49955e-13
3413	AB57_3455	-	hypothetical protein	-	7306.03	11574.6	3037.5	0.262429	-1.93	1.17816e-21	1.34116e-20
457	AB57_0445	-	glutathione-regulated potassium-efflux system protein KefB	COG0475P	1480.13	2344.57	615.686	0.262601	-1.92905	1.88618e-21	2.0916e-20
171	AB57_0165	-	hypothetical protein	-	537.842	851.579	224.105	0.263164	-1.92597	4.37458e-19	3.86305e-18
2835	AB57_2863	-	penicillin-binding protein 6 (D-alanyl-D-alanine carboxypeptidase)	COG1686M	6480.18	10258.7	2701.7	0.263358	-1.9249	1.22246e-21	1.3875e-20
2343	AB57_2368	-	Glutamate synthase (NADPH)	COG0069E	1096.95	1736.55	457.353	0.263368	-1.92485	7.49527e-21	7.75449e-20
3640	AB57_3677	ompR	osmolarity response regulator	COG0745TK	12004.9	19000.7	5009.05	0.263624	-1.92345	6.51443e-22	7.54931e-21
809	AB57_0797	-	two-component system sensor kinase protein	COG0642T	10616.3	16792.4	4440.1	0.264411	-1.91915	2.73271e-21	2.97057e-20
926	AB57_0914	tuf	elongation factor Tu	COG0050J	232025	366572	97478.4	0.265919	-1.91094	5.33807e-22	6.29957e-21
2350	AB57_2375	-	thioesterase family protein	COG0824R	211316	333757	88874.7	0.266286	-1.90895	7.96558e-21	8.19065e-20
1822	AB57_1834	-	Zn-dependent oligopeptidase	COG0339E	2729.35	4310.48	1148.22	0.26638	-1.90844	4.02667e-21	4.31637e-20
2357	AB57_2382	fabG	3-ketoacyl-ACP reductase	COG1028IQR	4771.25	7529.09	2013.4	0.267416	-1.90284	1.43519e-08	4.77449e-08
471	AB57_0460	hemH	ferrochelatase	COG0276H	2426.37	3825.88	1026.86	0.268398	-1.89755	7.98052e-21	8.19065e-20
3225	AB57_3266	-	NADPH:quinone oxidoreductase	COG0604CR	3993.06	6295.98	1690.15	0.268449	-1.89728	5.33921e-21	5.62951e-20
3507	AB57_3541	-	glycerol-3-phosphate acyltransferase	COG2937I	7863.27	12394.2	3332.32	0.268861	-1.89507	4.54636e-21	4.84652e-20
3101	AB57_3141	-	alcohol dehydrogenase	COG1454C	6440.09	10145.2	2734.95	0.269579	-1.89122	4.57021e-21	4.85852e-20
3349	AB57_3395	-	hypothetical protein	COG1502I	4876.52	7680.07	2072.98	0.269917	-1.88941	7.92843e-21	8.1807e-20
2999	AB57_3039	-	electron transfer flavoprotein subunit beta	COG2086C	51581.5	81228.5	21934.6	0.270036	-1.88877	3.88082e-21	4.18327e-20
3306	AB57_3347	-	hypothetical protein	COG2764S	1802.83	2838.91	766.744	0.270084	-1.88852	1.4243e-06	3.89813e-06
c	AB57_1848	mfd	transcription-repair coupling factor	COG1197LK	4631.92	7292.75	1971.08	0.27028	-1.88748	5.18644e-21	5.48342e-20
372	AB57_0362	tuf	elongation factor Tu	COG0050J	223787	352292	95281.8	0.270462	-1.8865	1.66717e-21	1.87023e-20
1518	AB57_1519	paaA	phenylacetate-CoA oxygenase subunit PaaA	COG3396S	1956.45	3078.27	834.638	0.271139	-1.8829	0.0477322	0.0700679
605	AB57_0595	-	beta-hexosaminidase	COG1472G	1408.86	2215.83	601.885	0.27163	-1.88028	3.19367e-20	3.0811e-19
591	AB57_0581	clpX	ATP-dependent protease ATP-binding subunit ClpX	COG1219O	31888.2	50139.2	13637.2	0.271987	-1.87839	1.10251e-16	7.98231e-16
1813	AB57_1825	glcB	malate synthase G	COG2225C	12968.1	20380.9	5555.27	0.272572	-1.87529	1.15633e-20	1.16814e-19
2292	AB57_2314	-	outer membrane protein assembly complex	COG4775M	18089	28421.6	7756.43	0.272907	-1.87352	1.29592e-20	1.29895e-19
3057	AB57_3096	ftsH	cell division protein FtsH	COG0465O	30108.8	47287.7	12929.9	0.273431	-1.87075	4.31036e-21	4.60767e-20
72	AB57_0068	-	alkanesulfonate monooxygenase	COG2141C	595.992	935.575	256.409	0.274065	-1.86741	0.00252194	0.0046015
1424	AB57_1423	-	N-acetyltransferase GCN5	COG3153R	2022.94	3175.35	870.52	0.274149	-1.86697	5.70452e-20	5.39553e-19
3758	AB57_3799	-	hypothetical protein	-	1891.86	2968.06	815.667	0.274815	-1.86347	4.56749e-20	4.35208e-19
2981	AB57_3017	-	signal peptide peptidase SppA, 36K type	COG0616OU	3739.16	5865.81	1612.51	0.2749	-1.86302	2.17335e-20	2.12867e-19
735	AB57_0727	-	VacJ family lipoprotein	COG2853M	4427.4	6944.74	1910.06	0.275037	-1.8623	1.05915e-20	1.07559e-19
2743	AB57_2773	-	malic enzyme	COG0281C	23392	36667.9	10116.2	0.275887	-1.85785	9.76967e-21	9.97385e-20
1966	AB57_1984	-	isochorismatase	COG1535Q	420.292	658.765	181.819	0.275999	-1.85726	8.71454e-18	6.9339e-17
2195	AB57_2213	-	hypothetical protein	-	7416.03	11622.4	3209.69	0.276164	-1.8564	1.0149e-20	1.03338e-19
2977	AB57_3013	-	permease	COG0628R	7482.35	11720.9	3243.75	0.276748	-1.85335	1.76246e-20	1.75292e-19
815	AB57_0803	nuoE	NADH dehydrogenase subunit E	COG1905C	1.18065e+06	1.84831e+06	512991	0.277546	-1.8492	1.79532e-20	1.78102e-19
3747	AB57_3788	gshB	glutathione synthetase	COG0189HJ	1262.38	1976.03	548.729	0.277693	-1.84844	1.80585e-19	1.66717e-18
856	AB57_0844	ffh	signal recognition particle protein	COG0541U	8435.25	13201.8	3668.68	0.277892	-1.8474	2.14217e-20	2.10347e-19
2961	AB57_2995	ruvB	Holliday junction DNA helicase RuvB	COG2255L	890.721	1394.02	387.427	0.277922	-1.84725	5.56109e-19	4.83642e-18
1139	AB57_1136	-	lytic transglycosylase	COG0741M	11218.6	17555.9	4881.24	0.27804	-1.84664	1.75677e-20	1.75178e-19
636	AB57_0626	ilvC	ketol-acid reductoisomerase	COG0059EH	47119.5	73727.9	20511.1	0.2782	-1.84581	3.28115e-20	3.1576e-19
168	AB57_0162	-	BolA family protein	COG0271T	1182.82	1850.64	515.012	0.278289	-1.84534	4.31183e-07	1.24639e-06
2624	AB57_2652	-	peptidase U32	COG0826O	5404.21	8447.5	2360.93	0.279483	-1.83917	7.77189e-17	5.70185e-16
2604	AB57_2630	-	bifunctional cyclohexadienyl dehydrogenase/ 3-phosphoshikimate 1-carboxyvinyltransferase	COG0128E	5208.36	8132.69	2284.03	0.280846	-1.83215	3.77469e-20	3.62352e-19
832	AB57_0820	-	hypothetical protein	-	6349.4	9913.76	2785.05	0.280928	-1.83173	1.25515e-12	6.29041e-12
3008	AB57_3049	-	hypothetical protein	COG4395S	21181.1	33070.8	9291.29	0.280951	-1.83161	1.28995e-20	1.29633e-19
1753	AB57_1763	-	OsmC family protein	COG1765O	1876.35	2928.92	823.795	0.281263	-1.83001	4.7818e-19	4.21301e-18
2524	AB57_2554	-	hypothetical protein	COG3009S	756.052	1179.11	332.998	0.282415	-1.82411	1.03445e-18	8.871e-18
126	AB57_0122	prpB	2-methylisocitrate lyase	COG2513G	30507.8	47566	13449.6	0.282756	-1.82237	9.20032e-11	3.80536e-10
40	AB57_0040	mpl	UDP-N-acetylmuramate:L-alanyl-gamma-D-glutamyl-meso-diaminopimelate ligase	COG0773M	1747.97	2724.36	771.58	0.283216	-1.82003	1.33167e-19	1.24129e-18
3839	AB57_3881	-	recombination factor protein RarA	COG2256L	1894.08	2951.49	836.672	0.283475	-1.81871	3.1949e-19	2.88063e-18
1823	AB57_1835	-	ABC-type dipeptide/oligopeptide/nickel transport system permease component	COG0601EP	690.89	1076.43	305.347	0.283666	-1.81773	3.24895e-18	2.66759e-17
1696	AB57_1704	-	succinyldiaminopimelate transaminase	COG0436E	2614.15	4067.87	1160.42	0.285264	-1.80963	1.5947e-19	1.47931e-18
675	AB57_0666	-	hypothetical protein	-	2715.38	4224.3	1206.46	0.2856	-1.80793	2.67018e-19	2.42452e-18
1006	AB57_0994	-	hypothetical protein	COG3619S	63.048	98.0593	28.0367	0.285916	-1.80634	5.99802e-10	2.32627e-09
173	AB57_0167	-	protein DedA	COG0586S	1176.52	1828.96	524.086	0.286549	-1.80315	1.30647e-15	8.69253e-15
3554	AB57_3593	-	hypothetical protein	COG2884D	1533.69	2384.09	683.285	0.286602	-1.80288	4.8825e-19	4.29193e-18
183	AB57_0177	-	hypothetical protein	COG3087D	1468.6	2282.4	654.804	0.286893	-1.80142	5.56458e-19	4.83642e-18
3245	AB57_3288	-	hypothetical protein	-	1209.03	1876.33	541.732	0.288718	-1.79227	8.43625e-12	3.88955e-11
921	AB57_0909	-	3-oxoacyl-ACP synthase	COG0304IQ	19926.3	30906.6	8946.09	0.289456	-1.78858	3.22883e-19	2.90444e-18
3687	AB57_3726	-	transcriptional regulator, LysR family	COG0583K	1640.86	2541.67	740.051	0.291167	-1.78008	1.99151e-18	1.65988e-17
48	AB57_0048	dnaK	molecular chaperone DnaK	COG0443O	101549	157176	45921	0.292162	-1.77516	2.28564e-19	2.10508e-18
2840	AB57_2868	purB	adenylosuccinate lyase	COG0015F	12017.1	18593.6	5440.62	0.292607	-1.77296	9.02052e-19	7.77013e-18
2478	AB57_2507	cyoD	cytochrome O ubiquinol oxidase subunit IV	COG3125C	7.14215e+06	1.10485e+07	3.23583e+06	0.292876	-1.77164	0.00136669	0.00258913
3791	AB57_3832	pncB	nicotinate phosphoribosyltransferase	COG1488H	2537.77	3925.61	1149.93	0.292931	-1.77137	1.45147e-18	1.22834e-17
3499	AB57_3533	-	cystathionine beta-lyase PLP-dependent	COG0626E	680.281	1051.9	308.662	0.293433	-1.7689	2.83339e-17	2.14814e-16
2732	AB57_2762	-	soluble pyridine nucleotide transhydrogenase	COG1249C	11279.1	17438.7	5119.48	0.29357	-1.76822	5.52071e-19	4.82001e-18
3372	AB57_3417	secD	preprotein translocase subunit SecD	COG0342U	11420.9	17655.6	5186.24	0.293744	-1.76737	1.53301e-13	8.36759e-13
3446	AB57_3484	-	flavodoxin/nitric oxide synthase	COG0655R	1792.73	2770.96	814.502	0.293943	-1.76639	1.46901e-18	1.24046e-17
3709	AB57_3748	-	hypothetical protein	COG3162S	2040.28	3151.83	928.721	0.294661	-1.76287	3.38902e-06	8.91494e-06
2182	AB57_2200	-	MarR family transcriptional regulator	COG1846K	985.215	1521.82	448.61	0.294785	-1.76226	1.52205e-09	5.62066e-09
687	AB57_0678	-	multi-sensor hybrid histidine kinase	COG0642T	2898.86	4475.8	1321.93	0.29535	-1.7595	1.83467e-18	1.53913e-17
1121	AB57_1117	-	hypothetical protein	COG1196D	1.66199e+06	2.56549e+06	758489	0.295651	-1.75803	1.53203e-18	1.29086e-17
3321	AB57_3365	-	hypothetical protein	-	1775.2	2739.79	810.611	0.295866	-1.75699	3.07572e-18	2.53075e-17
2356	AB57_2381	-	MaoC domain-containing protein dehydratase	COG2030I	2004.86	3093.06	916.659	0.29636	-1.75458	3.58336e-18	2.9297e-17
116	AB57_0112	ugd	NDP-sugar dehydrogenase	COG1004M	72497.8	111802	33193.7	0.296898	-1.75196	7.26956e-07	2.05518e-06
3376	AB57_3422	-	hypothetical protein	COG3781S	784.601	1209.87	359.336	0.297004	-1.75144	2.77506e-17	2.10806e-16
3857	AB57_3899	dapB	dihydrodipicolinate reductase	COG0289E	1911.7	2945.89	877.503	0.297873	-1.74723	2.30193e-18	1.91036e-17
3624	AB57_3662	-	hypothetical protein	-	332.58	512.489	152.67	0.297899	-1.7471	1.63241e-07	4.91761e-07
3635	AB57_3672	-	putative ABC transporter ATP-binding protein	COG0488R	21425	33013	9836.98	0.297973	-1.74675	9.6334e-19	8.27958e-18
2821	AB57_2847	-	carbon starvation protein A	COG1966T	494073	761137	227010	0.298252	-1.7454	1.43096e-07	4.33103e-07
2889	AB57_2922	-	peptidase M61	COG3975R	10282.4	15839.7	4725.13	0.29831	-1.74512	2.05274e-18	1.70722e-17
145	AB57_0141	-	D-serine/D-alanine/glycine transporter	COG1113E	1734.88	2672.42	797.345	0.29836	-1.74487	1.97378e-17	1.52642e-16
2747	AB57_2777	-	superoxide dismutase	COG0605P	57156.4	87983.3	26329.6	0.299256	-1.74055	4.64527e-11	1.9786e-10
3382	AB57_3427	-	rhodanese domain protein	COG0607P	993141	1.52799e+06	458294	0.299933	-1.73729	1.29285e-12	6.46258e-12
3287	AB57_3325	-	thiol:disulfide interchange protein DsbC	COG1651O	4912.97	7557.27	2268.67	0.300197	-1.73602	7.32451e-18	5.87636e-17
1417	AB57_1416	-	membrane spanning export protein	COG1566V	403390	619983	186798	0.301295	-1.73075	3.48898e-18	2.85859e-17
294	AB57_0288	-	aminoglycoside 3'-phosphotransferase aphA1	COG3231J	4411.19	6779.05	2043.34	0.30142	-1.73015	2.98455e-18	2.46098e-17
3697	AB57_3736	-	hypothetical protein	COG2899S	3979.04	6113.58	1844.51	0.301707	-1.72878	4.90374e-18	3.97553e-17
542	AB57_0532	-	aldehyde dehydrogenase	COG1012C	6515.22	10005.2	3025.28	0.302371	-1.72561	3.34367e-17	2.52016e-16
356	AB57_0350	hemC	porphobilinogen deaminase	COG0181H	1754.42	2693.92	814.92	0.302503	-1.72498	7.7453e-18	6.20106e-17
464	AB57_0452	-	magnesium and cobalt efflux protein CorC	COG4535P	350151	537456	162845	0.302993	-1.72264	5.08669e-18	4.11521e-17
966	AB57_0954	hemB	delta-aminolevulinic acid dehydratase	COG0113H	330927	507584	154270	0.30393	-1.71819	2.35898e-18	1.9535e-17
3035	AB57_3077	-	beta-lactamase	COG0491R	12260.1	18803.4	5716.83	0.304032	-1.7177	3.65791e-18	2.98433e-17
2312	AB57_2336	tusD	sulfur relay protein TusD/DsrE	COG1553P	3129.49	4796.17	1462.81	0.304995	-1.71314	1.01935e-06	2.83405e-06
458	AB57_0446	priA	primosomal protein N`	COG1198L	1456.59	2232.1	681.092	0.305135	-1.71248	4.86558e-17	3.61778e-16
1319	AB57_1316	-	peptidase M48 family protein	COG4783R	4598.39	7044.69	2152.09	0.305492	-1.7108	9.04637e-18	7.18311e-17
2913	AB57_2946	-	outer membrane lipoprotein Blc	COG3040M	2384.2	3651.76	1116.63	0.305777	-1.70945	4.50021e-12	2.13084e-11
3255	AB57_3299	-	hypothetical protein	COG1289S	4090.61	6263.26	1917.96	0.306224	-1.70734	1.10568e-17	8.72558e-17
3590	AB57_3630	-	hypothetical protein	COG0251J	471.782	722.25	221.314	0.306423	-1.7064	4.99951e-16	3.45755e-15
286	AB57_0280	cat	chloramphenicol acetyltransferase	COG4845V	1663.97	2545.77	782.18	0.307247	-1.70253	1.89194e-17	1.46606e-16
142	AB57_0138	-	D-amino acid dehydrogenase small subunit	COG0665E	26777.2	40950.8	12603.7	0.307776	-1.70005	2.13595e-17	1.63869e-16
497	AB57_0486	-	DNA-binding transcriptional regulator HcaR	COG0583K	1487.21	2274.17	700.248	0.307913	-1.6994	1.36997e-09	5.09318e-09
590	AB57_0580	clpP	ATP-dependent Clp protease proteolytic subunit	COG0740OU	10494.2	16042.7	4945.65	0.308279	-1.69769	1.4573e-17	1.14071e-16
1946	AB57_1963	-	3-oxoacid CoA-transferase subunit A	COG1788I	7134.78	10903.4	3366.13	0.308722	-1.69562	0.0564124	0.0815034
2612	AB57_2640	-	hypothetical protein	-	867.24	1324.8	409.683	0.309242	-1.69319	9.69037e-17	7.05569e-16
3281	AB57_3319	proS	prolyl-tRNA synthetase	COG0442J	7024.36	10724.2	3324.52	0.310002	-1.68965	1.41611e-17	1.11073e-16
3618	AB57_3658	-	thiosulfate-binding protein	COG1613P	1136.73	1734.82	538.637	0.310485	-1.6874	4.80249e-13	2.51122e-12
2901	AB57_2934	-	hypothetical protein	COG4783R	2566.08	3914.62	1217.54	0.311023	-1.68491	1.56494e-09	5.768e-09
2291	AB57_2313	-	putative outer membrane protein	COG2825M	8196.83	12502.5	3891.2	0.311235	-1.68392	7.24174e-16	4.92005e-15
1354	AB57_1353	-	copper-translocating P-type ATPase	COG2217P	2108.8	3214.99	1002.61	0.311854	-1.68106	1.48942e-16	1.07033e-15
82	AB57_0078	-	transcriptional regulator, TetR family	COG1309K	3818.5	5821.23	1815.78	0.311924	-1.68074	1.52072e-09	5.62066e-09
358	AB57_0352	-	hypothetical protein	-	1614.55	2461.23	767.877	0.311989	-1.68043	8.2075e-16	5.52753e-15
483	AB57_0472	abeM	multidrug efflux pump	COG0534V	2137.67	3258.27	1017.07	0.312151	-1.67968	7.75027e-17	5.69682e-16
331	AB57_0325	-	response regulator	COG2197TK	6286.79	9576.78	2996.8	0.312924	-1.67612	4.16466e-17	3.11462e-16
3757	AB57_3798	-	hypothetical protein	-	5244.38	7988.56	2500.2	0.312973	-1.67589	2.74394e-17	2.08854e-16
3614	AB57_3654	-	UDP-N-acetylmuramyl tripeptide synthetase	COG0769M	2359.34	3593.02	1125.67	0.313293	-1.67442	8.4457e-17	6.17272e-16
1894	AB57_1907	metZ	O-succinylhomoserine sulfhydrylase	COG0626E	3012.01	4585.26	1438.76	0.31378	-1.67217	6.86752e-17	5.06726e-16
2475	AB57_2503	-	cytochrome O ubiquinol oxidase subunit II	COG1622C	47342.5	72013.2	22671.7	0.314827	-1.66737	2.70955e-17	2.06643e-16
384	AB57_0373	-	hypothetical protein	COG2050Q	1478.69	2247.5	709.881	0.315853	-1.66267	7.75443e-16	5.24988e-15
1066	AB57_1057	-	rhomboid family protein	COG0705R	483.829	735.323	232.334	0.315963	-1.66217	2.40309e-15	1.56648e-14
2046	AB57_2064	-	hypothetical protein	-	2770.19	4209.86	1330.52	0.316049	-1.66178	0.12286	0.165197
2311	AB57_2335	-	UDP-glucose 4-epimerase	COG1087M	5413.89	8226.43	2601.35	0.316219	-1.661	1.66386e-07	5.00845e-07
3741	AB57_3782	ftsZ	cell division protein FtsZ	COG0206D	21976.9	33386.5	10567.3	0.316515	-1.65965	5.76256e-17	4.26828e-16
1992	AB57_2010	-	hypothetical protein	-	2776.9	4217.92	1335.88	0.316716	-1.65874	0.123554	0.165841
2005	AB57_2023	-	hypothetical protein	-	2776.9	4217.92	1335.88	0.316716	-1.65874	0.123554	0.165841
2024	AB57_2042	-	hypothetical protein	-	2776.9	4217.92	1335.88	0.316716	-1.65874	0.123554	0.165841
2040	AB57_2058	-	hypothetical protein	-	2776.9	4217.92	1335.88	0.316716	-1.65874	0.123554	0.165841
91	AB57_0087	-	N-acetyl-anhydromuranmyl-L-alanine amidase	COG3023V	502.499	763.052	241.946	0.317076	-1.6571	4.62795e-15	2.93738e-14
922	AB57_0910	-	hypothetical protein	-	16255.3	24678.5	7831.97	0.317359	-1.65581	2.2188e-10	8.93774e-10
3191	AB57_3231	-	hypothetical protein	-	1212.81	1840.61	585	0.317829	-1.65368	0.00120843	0.00230629
1895	AB57_1908	-	hypothetical protein	-	540.889	820.592	261.186	0.31829	-1.65159	6.28856e-15	3.92679e-14
2987	AB57_3025	-	hypothetical protein	-	4569.07	6929.74	2208.41	0.318686	-1.64979	1.06192e-16	7.71745e-16
3341	AB57_3387	-	two component signal transduction system response regulator	COG0745TK	1231.49	1867.46	595.526	0.318896	-1.64884	4.08206e-16	2.85374e-15
763	AB57_0754	-	hypothetical protein	COG0561R	7927.87	12016.3	3839.46	0.319522	-1.64601	1.90947e-16	1.36204e-15
3869	AB57_3911	ilvD	dihydroxy-acid dehydratase	COG0129EG	4816.71	7297.91	2335.52	0.320026	-1.64374	1.07855e-16	7.82355e-16
3631	AB57_3667	-	cation efflux system protein (EsvF1)	COG0845M	215412	326080	104745	0.321224	-1.63835	4.81881e-16	3.34457e-15
3777	AB57_3818	-	disulfide bond formation protein	COG1495O	841.266	1273.24	409.295	0.32146	-1.63729	1.46219e-15	9.67856e-15
1076	AB57_1069	ppk	polyphosphate kinase	COG0855P	5589.57	8459.3	2719.84	0.321521	-1.63701	2.17763e-16	1.54475e-15
3077	AB57_3116	-	metallopeptidase, zinc binding	COG2321R	1486.99	2249.84	724.145	0.321866	-1.63547	7.83822e-16	5.29732e-15
345	AB57_0339	-	ADP-ribose pyrophosphatase	COG0494LR	1828.15	2765.97	890.328	0.321886	-1.63538	3.96949e-16	2.78514e-15
3802	AB57_3844	glmU	UDP-N-acetylglucosamine diphosphorylase/glucosamine-1-phosphate N-acetyltransferase	COG1207M	4310.81	6517.72	2103.9	0.322797	-1.6313	1.90522e-16	1.36153e-15
3243	AB57_3286	gatB	aspartyl/glutamyl-tRNA amidotransferase subunit B	COG0064J	731579	1.10607e+06	357084	0.322839	-1.63111	8.13871e-12	3.76135e-11
2846	AB57_2874	pstC	phosphate ABC transporter permease	COG0573P	82260	124319	40201.2	0.323372	-1.62873	6.68294e-07	1.8935e-06
2523	AB57_2553	-	transthyretin	COG2351R	129.146	195.078	63.2139	0.324043	-1.62574	4.19679e-11	1.79749e-10
2918	AB57_2951	-	aspartate aminotransferase A	COG0436E	5341.13	8065.03	2617.22	0.324515	-1.62364	2.02772e-16	1.44106e-15
3377	AB57_3423	-	PHP domain-containing protein	COG0613R	1186.4	1791.16	581.628	0.324721	-1.62273	1.97056e-15	1.29106e-14
3280	AB57_3318	-	multidrug efflux protein	COG0841V	2151.76	3248.08	1055.45	0.324945	-1.62173	1.00846e-15	6.73293e-15
2590	AB57_2616	-	hypothetical protein	-	2441.57	3682.81	1200.32	0.325925	-1.61739	6.2763e-07	1.78747e-06
846	AB57_0834	-	amino acid efflux pump, RhtB family	COG1280E	3816.96	5751.89	1882.04	0.327203	-1.61174	6.64709e-16	4.54002e-15
1747	AB57_1757	-	carbapenem-hydrolyzing oxacillinase OXA-69	COG2602V	624.243	940.502	307.984	0.327468	-1.61057	1.81388e-14	1.09543e-13
327	AB57_0321	gpmI	phosphoglyceromutase	COG0696G	5546.56	8355.89	2737.23	0.327581	-1.61008	4.41494e-16	3.07532e-15
3103	AB57_3143	-	hypothetical protein	COG0655R	858.979	1293.35	424.613	0.328305	-1.60689	6.05823e-15	3.79524e-14
392	AB57_0381	-	DSBA oxidoreductase	COG2761Q	2196.84	3306.03	1087.65	0.328991	-1.60388	1.02516e-15	6.83261e-15
2301	AB57_2324	ntrC	Fis family nitrogen metabolism transcriptional regulator NtrC	COG2204T	1805.63	2716.26	895	0.329497	-1.60166	1.42683e-15	9.46072e-15
1333	AB57_1332	-	glutathione S-transferase family protein	COG0625O	1821.43	2739.68	903.174	0.329664	-1.60093	1.92891e-15	1.26593e-14
548	AB57_0538	msrA	methionine-S-sulfoxide reductase	COG0225O	11999.2	18048.2	5950.28	0.329688	-1.60083	6.00643e-16	4.10972e-15
451	AB57_0439	-	polynucleotide phosphorylase/polyadenylase	COG1185J	20651	31021.6	10280.5	0.331397	-1.59337	4.87736e-16	3.37912e-15
3689	AB57_3728	gabT	4-aminobutyrate transaminase	COG0160E	324090	486487	161693	0.332368	-1.58915	1.92565e-15	1.26593e-14
1667	AB57_1675	tauB	taurine import ATP-binding protein	COG4525P	1.04818e+06	1.57179e+06	524577	0.333745	-1.58318	0.0145479	0.0235883
181	AB57_0175	-	OsmC family protein	COG1765O	150670	225872	75467.3	0.334114	-1.58159	2.65766e-15	1.72368e-14
2745	AB57_2775	-	peptidase S1 and S6	COG0265O	2028.98	3041.19	1016.77	0.334333	-1.58064	3.92305e-15	2.50232e-14
2212	AB57_2230	eno	phosphopyruvate hydratase	COG0148G	27086.7	40589.3	13584.2	0.334674	-1.57917	8.24983e-08	2.55711e-07
857	AB57_0845	-	pantothenate kinase	COG1521K	1393.12	2087.44	698.799	0.334764	-1.57878	1.07717e-11	4.89612e-11
3842	AB57_3884	-	hypothetical protein	-	4165.81	6241.52	2090.11	0.334872	-1.57832	0.00498941	0.00867304
3089	AB57_3129	sdhA	succinate dehydrogenase flavoprotein subunit	COG1053C	25992.6	38930.9	13054.3	0.335319	-1.57639	5.05245e-13	2.63478e-12
3342	AB57_3388	-	two component signal transduction system kinase sensor component	COG0642T	2305.45	3451.95	1158.94	0.335735	-1.57461	3.97036e-15	2.52832e-14
813	AB57_0801	nuoB	NADH dehydrogenase subunit B	COG0377C	4535.03	6784.86	2285.21	0.33681	-1.56999	1.5376e-15	1.01603e-14
1048	AB57_1037	def	peptide deformylase	COG0242J	514.819	769.892	259.745	0.337379	-1.56756	1.11815e-13	6.20857e-13
585	AB57_0575	metX	homoserine O-acetyltransferase	COG2021E	46227.3	69103.9	23350.8	0.337908	-1.5653	5.3147e-15	3.3622e-14
1805	AB57_1817	rpsA	30S ribosomal protein S1	COG0539J	339657	507509	171806	0.338527	-1.56266	2.05766e-15	1.34585e-14
3176	AB57_3216	-	hypothetical protein	-	1653.18	2470.01	836.343	0.338598	-1.56235	1.2669e-14	7.7726e-14
1060	AB57_1050	-	phosphate transporter	COG0306P	7571.43	11311.6	3831.26	0.338702	-1.56191	2.96109e-15	1.90765e-14
3335	AB57_3381	-	vitamin B12 receptor	COG4206H	7261.94	10847.7	3676.21	0.338893	-1.5611	3.41383e-15	2.19566e-14
169	AB57_0163	-	hypothetical protein	COG1981S	1028.58	1535.48	521.677	0.339748	-1.55746	2.5823e-14	1.52839e-13
478	AB57_0467	-	type III effector HopPmaJ	-	2591.22	3867.71	1314.73	0.339925	-1.55671	1.39059e-11	6.2326e-11
3016	AB57_3059	-	oxidoreductase short chain dehydrogenase/reductase family	COG0300R	1492.08	2225.3	758.853	0.341011	-1.55211	2.72626e-14	1.60131e-13
3412	AB57_3454	sspB	ClpXP protease specificity-enhancing factor	COG2969R	5070.44	7561.59	2579.29	0.341105	-1.55171	5.45933e-15	3.44241e-14
2760	AB57_2787	-	aminopeptidase N	COG0308E	1676.62	2500.16	853.08	0.34121	-1.55127	1.38178e-14	8.43717e-14
3798	AB57_3839	ribH	6,7-dimethyl-8-ribityllumazine synthase	COG0054H	8888.48	13248.4	4528.54	0.341818	-1.5487	3.67666e-15	2.35685e-14
184	AB57_0178	argS	arginyl-tRNA synthetase	COG0018J	11447	17060.6	5833.33	0.341917	-1.54828	4.72421e-15	2.99355e-14
1307	AB57_1303	-	paar motif family	COG4104S	3081.97	4591.29	1572.65	0.34253	-1.5457	9.9701e-15	6.15594e-14
2847	AB57_2875	-	phosphate ABC transporter substrate-binding protein	COG0226P	2262.77	3370.54	1155	0.342675	-1.54509	7.1429e-05	0.000162622
33	AB57_0033	guaD	guanine deaminase	COG0402FR	55646.3	82802.9	28489.7	0.344066	-1.53924	0.00136035	0.00257839
2864	AB57_2895	hemL	glutamate-1-semialdehyde aminotransferase	COG0001H	4597.12	6839.48	2354.76	0.344289	-1.53831	8.04438e-15	4.99088e-14
2215	AB57_2233	-	hypothetical protein	COG5373S	9391.46	13958.1	4824.79	0.345661	-1.53257	5.6566e-15	3.55518e-14
2555	AB57_2585	-	hypothetical protein	-	1159.65	1722.88	596.425	0.346179	-1.53041	1.06342e-13	5.9217e-13
440	AB57_0426	-	putative oxidoreductase; putative flavoprotein monooxygenase	COG0654HC	610.09	905.86	314.32	0.346985	-1.52706	1.45997e-13	8.00288e-13
404	AB57_0393	pgsA	CDP-diacylglycerol--glycerol-3-phosphate 3-phosphatidyltransferase	COG0558I	2291.81	3398.78	1184.85	0.348609	-1.52032	1.94925e-14	1.16985e-13
3256	AB57_3300	-	hypothetical protein	-	5732.12	8497.78	2966.46	0.349086	-1.51834	8.63165e-15	5.34664e-14
3438	AB57_3476	-	lytic transglycosylase, catalytic	COG0741M	7305.94	10830.3	3781.63	0.349173	-1.51799	2.03794e-14	1.2174e-13
884	AB57_0876	ribB	3,4-dihydroxy-2-butanone 4-phosphate synthase	COG0108H	2242.23	3323.67	1160.79	0.349251	-1.51767	1.78524e-14	1.07982e-13
1	AB57_0001	tyrS	tyrosyl-tRNA synthetase	COG0162J	6852.27	10156	3548.56	0.349406	-1.51703	1.09924e-14	6.77634e-14
795	AB57_0782	-	5-methyltetrahydropteroyltriglutamate/homocysteine S-methyltransferase	COG0620E	11144.5	16514.6	5774.38	0.349652	-1.51601	3.39151e-14	1.96514e-13
3843	AB57_3885	-	dienelactone hydrolase	COG0412Q	2480.63	3670.39	1290.87	0.351698	-1.50759	4.594e-14	2.63813e-13
2931	AB57_2963	lepB	signal peptidase I	COG0681U	3782.32	5595.99	1968.65	0.351797	-1.50718	3.32609e-14	1.93163e-13
2728	AB57_2757	map	methionine aminopeptidase	COG0024J	4035.45	5969.83	2101.07	0.351949	-1.50656	3.03951e-14	1.77719e-13
39	AB57_0039	ltrA	low temperature requirement protein LtrA	COG4292S	1249.11	1847.43	650.796	0.352271	-1.50524	1.04131e-13	5.80694e-13
596	AB57_0586	ackA	acetate kinase	COG0282C	1721.23	2544.09	898.373	0.353121	-1.50176	0.00338333	0.00602504
3725	AB57_3766	-	hypothetical protein	-	120758	178444	63071.6	0.353453	-1.50041	0.000495651	0.00100882
2297	AB57_2319	frr	ribosome recycling factor	COG0233J	7591.65	11217.4	3965.91	0.35355	-1.50001	3.55934e-14	2.05929e-13
2152	AB57_2170	-	alpha/beta hydrolase	COG0596R	5272.51	7789.84	2755.17	0.353687	-1.49945	1.45572e-07	4.39907e-07
3544	AB57_3582	-	hypothetical protein	-	2577.94	3808.12	1347.75	0.353916	-1.49852	7.51339e-14	4.23891e-13
3686	AB57_3725	-	isochorismate hydrolase	COG1335Q	7164.47	10582.2	3746.7	0.354056	-1.49795	1.11233e-13	6.18515e-13
1157	AB57_1153	-	2,4-dienoyl-CoA reductase	COG1902C	286.381	422.987	149.775	0.354089	-1.49782	2.12972e-11	9.39265e-11
2886	AB57_2919	icd	isocitrate dehydrogenase	COG0538C	2214.26	3269.52	1159	0.354486	-1.4962	1.31085e-13	7.2265e-13
2733	AB57_2763	lipA	lipoyl synthase	COG0320H	13365.4	19732.3	6998.53	0.354673	-1.49544	2.30267e-14	1.36918e-13
3778	AB57_3819	gshA	glutamate--cysteine ligase	COG2918H	3588.68	5297.29	1880.06	0.354911	-1.49447	3.81675e-14	2.20162e-13
3352	AB57_3398	aspS	aspartyl-tRNA synthetase	COG0173J	25422	37523	13321.1	0.355012	-1.49406	2.63209e-14	1.55072e-13
3254	AB57_3298	-	Bcr/CflA subfamily drug resistance transporter	COG2814G	2950.95	4354.99	1546.91	0.355205	-1.49328	4.57535e-14	2.63134e-13
723	AB57_0715	-	DNA polymerase I	COG0749L	6669.65	9841.07	3498.23	0.355473	-1.49219	3.99833e-14	2.30292e-13
2497	AB57_2527	-	ABC transporter, methionine-binding protein	COG1464P	11059.2	16310	5808.42	0.356126	-1.48954	2.71306e-14	1.59599e-13
3863	AB57_3905	-	transcriptional regulator, TetR family	COG1309K	411.843	606.873	216.812	0.35726	-1.48495	1.80851e-12	8.87917e-12
3615	AB57_3655	ftsI	peptidoglycan glycosyltransferase	COG0768M	3654.14	5384.3	1923.99	0.357333	-1.48466	7.43686e-14	4.20188e-13
717	AB57_0709	trx	thioredoxin	COG3118O	9269.62	13649.7	4889.54	0.358216	-1.4811	6.238e-14	3.55575e-13
352	AB57_0346	-	hypothetical protein	COG2924CO	1657.41	2438.47	876.356	0.359388	-1.47639	1.1482e-13	6.36624e-13
844	AB57_0832	mtnN	5'-methylthioadenosine/S-adenosylhomocysteine nucleosidase	COG0775F	1129.73	1660.49	598.96	0.360712	-1.47108	5.48421e-13	2.84839e-12
1591	AB57_1592	-	thioesterase superfamily protein	COG2050Q	383.685	563.926	203.444	0.360764	-1.47087	9.39665e-12	4.32201e-11
3796	AB57_3837	-	hypothetical protein	-	11405.1	16751.1	6059.11	0.361715	-1.46708	1.32323e-13	7.28434e-13
3636	AB57_3673	-	O-acetylhomoserine/O-acetylserine sulfhydrylase	COG2873E	914.604	1343.01	486.202	0.362025	-1.46584	3.22826e-13	1.71124e-12
1091	AB57_1085	-	hypothetical protein	COG1253R	3899.24	5725.45	2073.02	0.362072	-1.46565	3.55352e-13	1.87337e-12
3014	AB57_3054	-	oxidoreductase alpha (molybdopterin) subunit	COG0243C	313953	460855	167051	0.36248	-1.46403	3.45048e-11	1.48444e-10
2417	AB57_2444	-	dihydropteridine reductase	COG0778C	1499.7	2200.85	798.552	0.362839	-1.4626	4.834e-13	2.52428e-12
3695	AB57_3734	ssb	single-strand binding protein	COG0629L	11098.5	16272.5	5924.56	0.364084	-1.45766	9.60209e-14	5.40153e-13
632	AB57_0622	leuS	leucyl-tRNA synthetase	COG0495J	11530.6	16900	6161.09	0.364561	-1.45577	1.30072e-13	7.18093e-13
3641	AB57_3678	-	two-component system sensory histidine kinase	COG0642T	3729.69	5465.49	1993.9	0.364815	-1.45476	2.16477e-13	1.16349e-12
2887	AB57_2920	-	pseudouridine synthase, Rsu	COG1187J	1463.04	2142.77	783.318	0.365563	-1.45181	3.02338e-13	1.60927e-12
337	AB57_0331	feoA	putative ferrous iron transport protein A	COG1918P	254381	372472	136289	0.365905	-1.45046	5.08039e-06	1.31051e-05
201	AB57_0195	-	lipoprotein	-	3688.18	5399.58	1976.79	0.3661	-1.44969	5.66315e-13	2.93344e-12
2405	AB57_2430	-	iron-containing alcohol dehydrogenase	COG1454C	430.312	629.633	230.991	0.366866	-1.44667	1.13586e-11	5.15075e-11
2477	AB57_2506	cyoC	cytochrome O ubiquinol oxidase, subunit III	COG1845C	2.20157e+07	3.22097e+07	1.18217e+07	0.367023	-1.44606	1.5209e-12	7.53419e-12
812	AB57_0800	nuoA	NADH dehydrogenase I subunit A	COG0838C	3746.91	5481.84	2011.97	0.367025	-1.44605	1.70562e-13	9.27042e-13
3402	AB57_3444	-	GTP-binding proten	COG2262R	1351.44	1977.05	725.833	0.367128	-1.44564	5.3539e-13	2.78446e-12
2225	AB57_2245	clpS	ATP-dependent Clp protease adaptor protein ClpS	COG2127S	996.017	1457.08	534.957	0.367143	-1.44558	5.84837e-13	3.02532e-12
3403	AB57_3445	-	hypothetical protein	-	563.006	823.538	302.473	0.367285	-1.44503	3.04569e-12	1.46368e-11
511	AB57_0501	-	helix-turn-helix- domain containing protein	COG2207K	5481.24	8017.37	2945.11	0.367341	-1.44481	3.77462e-13	1.98721e-12
1566	AB57_1567	-	GntR family transcriptional regulator	COG2188K	626.776	916.568	336.983	0.367658	-1.44357	3.0788e-12	1.47775e-11
415	AB57_0404	-	protein Nfa15710	COG3123S	5973.96	8735.19	3212.73	0.367791	-1.44304	2.8359e-13	1.51575e-12
3337	AB57_3383	-	glycerophosphoryl diester phosphodiesterase	COG0584C	1263.62	1847.53	679.713	0.367903	-1.4426	1.22223e-12	6.1334e-12
2844	AB57_2872	pstB	phosphate transporter ATP-binding protein	COG1117P	1641.32	2399.38	883.266	0.368123	-1.44174	1.62351e-12	7.99121e-12
2437	AB57_2464	-	hypothetical protein	COG2911S	7052.3	10306	3798.57	0.368578	-1.43996	3.1618e-13	1.67832e-12
645	AB57_0635	-	TatD family hydrolase	COG0084L	63173.5	92304.6	34042.4	0.368805	-1.43907	6.51351e-13	3.35142e-12
1832	AB57_1844	-	ribonuclease activity regulator protein RraA	COG0684H	2617.01	3823.14	1410.88	0.369038	-1.43816	5.19941e-13	2.70777e-12
1729	AB57_1738	-	hypothetical protein	COG4125S	1074.95	1570.14	579.765	0.369245	-1.43735	0.036015	0.0541435
3736	AB57_3777	aceE	pyruvate dehydrogenase subunit E1	COG2609C	19348.8	28252.6	10445	0.369702	-1.43556	2.93077e-13	1.5643e-12
2923	AB57_2955	-	short-chain dehydrogenase/reductase	COG4221R	1731.55	2527.87	935.228	0.369967	-1.43453	1.50087e-12	7.44452e-12
3799	AB57_3840	nusB	transcription antitermination protein NusB	COG0781K	6151.54	8979.11	3323.96	0.370189	-1.43367	2.99571e-13	1.59675e-12
3078	AB57_3117	-	hypothetical protein	COG2354S	5006.73	7304.51	2708.94	0.370859	-1.43106	6.60306e-13	3.38846e-12
3710	AB57_3749	-	two-component system hybrid histidine kinase/response regulator	COG0591ER	1401.48	2044.47	758.485	0.370993	-1.43053	1.3493e-12	6.72732e-12
2756	AB57_2783	glnA	glutamine synthetase, type I	COG0174E	22521.3	32845.7	12196.9	0.371341	-1.42918	3.32493e-13	1.76007e-12
3711	AB57_3750	-	hypothetical protein	-	5416.89	7899.66	2934.12	0.371423	-1.42886	2.58235e-13	1.38407e-12
2960	AB57_2994	ruvA	Holliday junction DNA helicase RuvA	COG0632L	1206.54	1759.24	653.837	0.371658	-1.42795	1.35465e-12	6.74527e-12
531	AB57_0521	topA	DNA topoisomerase I	COG0550L	13242.8	19303.4	7182.2	0.372069	-1.42636	5.54216e-13	2.87462e-12
1616	AB57_1617	-	catalase	COG0753P	5427.85	7906.76	2948.95	0.372965	-1.42289	5.58241e-05	0.000128766
3378	AB57_3424	ispZ	intracellular septation protein A	COG2917D	838.307	1221.06	455.553	0.373079	-1.42245	2.33583e-12	1.13669e-11
3832	AB57_3874	-	bile acid:sodium symporter	COG0385R	530.202	772.16	288.244	0.373296	-1.42161	7.08784e-12	3.2875e-11
180	AB57_0174	-	pirin domain protein	COG1741R	187877	273540	102215	0.373674	-1.42015	9.19825e-13	4.67053e-12
573	AB57_0563	-	transposition helper protein C	COG0542O	0.481555	0.700875	0.262235	0.374154	-1.41829	0.931408	0.94215
326	AB57_0320	-	YjgP/YjgQ family permease	COG0795R	50268.2	73144.3	27392.2	0.374495	-1.41698	1.22015e-12	6.13091e-12
1565	AB57_1566	pobA	4-hydroxybenzoate 3-monooxygenase	COG0654HC	473.983	689.452	258.513	0.374955	-1.41521	0.00511398	0.00887757
1306	AB57_1302	-	hypothetical protein	-	3867.04	5622.62	2111.45	0.375528	-1.41301	1.08807e-12	5.50307e-12
3601	AB57_3641	-	hypothetical protein	-	2508.28	3646.36	1370.2	0.375772	-1.41207	2.79282e-10	1.11916e-09
3833	AB57_3875	-	nicotinamidase	COG1335Q	1126.89	1638.06	615.713	0.375879	-1.41166	2.85944e-12	1.38278e-11
970	AB57_0958	ggt	gamma-glutamyltransferase	COG0405E	770.716	1119.25	422.183	0.377203	-1.40659	4.63921e-05	0.000107848
1812	AB57_1824	-	AFG1 family ATPase	COG1485R	8519.16	12369.9	4668.39	0.377398	-1.40584	8.94909e-13	4.55001e-12
117	AB57_0113	gpi	glucose-6-phosphate isomerase	COG0166G	58154.9	84368	31941.8	0.378601	-1.40125	4.92369e-12	2.3285e-11
2496	AB57_2526	purD	phosphoribosylamine--glycine ligase	COG0151F	6700.97	9720.37	3681.57	0.378748	-1.40069	1.63143e-11	7.26984e-11
2271	AB57_2293	-	quinoprotein glucose dehydrogenase	COG2133G	5655.43	8203.26	3107.6	0.378825	-1.4004	2.50123e-12	1.21412e-11
3268	AB57_3306	-	entericidin EcnAB	COG5510S	5112.7	7412.54	2812.85	0.379472	-1.39794	0.000405415	0.000834399
1610	AB57_1611	-	hypothetical protein	-	478.678	693.85	263.506	0.379774	-1.39679	4.00733e-11	1.71825e-10
2990	AB57_3030	-	putative RND family drug transporter	COG1566V	2209.05	3201.72	1216.39	0.379918	-1.39624	3.72873e-12	1.78084e-11
628	AB57_0618	-	macrolide export ATP-binding/permease protein MacB	COG1136V	698.056	1010.1	386.015	0.382157	-1.38776	2.21313e-11	9.73826e-11
3701	AB57_3740	-	alcohol dehydrogenase	COG0604CR	2997.73	4336.35	1659.11	0.382605	-1.38607	3.49501e-12	1.67543e-11
896	AB57_0884	lolB	outer membrane lipoprotein LolB	COG3017M	1000.78	1446.67	554.896	0.383568	-1.38244	3.1726e-07	9.28208e-07
1519	AB57_1520	paaB	phenylacetate-CoA oxygenase subunit PaaB	COG3460Q	285.25	412.043	158.457	0.384565	-1.3787	0.143525	0.190201
3603	AB57_3643	aroK	shikimate kinase	COG0703E	1852.4	2675.71	1029.1	0.384607	-1.37854	5.72221e-12	2.68638e-11
1431	AB57_1430	-	lipid A biosynthesis lauroyl acyltransferase	COG1560M	2976.77	4297.82	1655.72	0.385245	-1.37615	1.80045e-08	5.92827e-08
3319	AB57_3363	-	hemolysin-3	COG1272R	2319.09	3347.66	1290.52	0.385499	-1.3752	2.91618e-11	1.26587e-10
617	AB57_0607	yfgL	outer membrane assembly lipoprotein YfgL	COG1520S	1.60823e+06	2.32129e+06	895164	0.385632	-1.3747	2.62408e-12	1.27055e-11
334	AB57_0328	-	homoserine dehydrogenase	COG0460E	5277.83	7616.87	2938.79	0.385827	-1.37397	1.72645e-12	8.48712e-12
189	AB57_0183	-	zinc import ATP-binding protein ZnuC	COG1121P	41441.9	59785.7	23098.2	0.386351	-1.37202	5.44492e-12	2.55931e-11
3659	AB57_3696	-	aquaporin Z	COG0580G	1872.62	2701.01	1044.23	0.386606	-1.37106	9.93499e-12	4.55334e-11
107	AB57_0103	gtr12	group 1 glycosyl transferase	COG0438M	6460.36	9313.12	3607.6	0.387368	-1.36822	4.29485e-12	2.0386e-11
101	AB57_0097	ptr1	hypothetical protein	COG5039GM	6460.36	9313.12	3607.6	0.387368	-1.36822	4.29485e-12	2.0386e-11
109	AB57_0105	itrB1	polyprenol phosphate:N-acetyl-hexosamine 1-phosphate transferase	COG0472M	6460.36	9313.12	3607.6	0.387368	-1.36822	4.29485e-12	2.0386e-11
692	AB57_0683	-	GTP pyrophosphokinase (ppGpp synthetase I)	COG0317TK	23640	34065.1	13214.9	0.387932	-1.36612	3.85924e-12	1.83862e-11
1534	AB57_1535	-	hypothetical protein	-	441.961	636.778	247.144	0.388117	-1.36544	2.67279e-10	1.07329e-09
722	AB57_0714	-	hypothetical protein	COG0762S	3470.06	4999.41	1940.71	0.388187	-1.36518	6.00821e-12	2.81038e-11
2599	AB57_2625	-	protein YaaA	COG3022S	1445.41	2082.44	808.39	0.388194	-1.36515	1.08261e-11	4.91507e-11
3557	AB57_3596	-	cobyrinic acid a,c-diamide synthase	COG1192D	2497.81	3595.71	1399.9	0.389326	-1.36095	1.06821e-11	4.87261e-11
3063	AB57_3102	carB	carbamoyl-phosphate synthase large subunit	COG0458EF	32516.6	46787.3	18245.9	0.389975	-1.35855	2.15881e-07	6.41327e-07
1548	AB57_1549	-	catalase	COG0753P	1041.78	1498.9	584.654	0.390055	-1.35825	3.32347e-11	1.4362e-10
948	AB57_0936	argB	acetylglutamate kinase	COG0548E	733.719	1055.35	412.087	0.390474	-1.3567	5.97847e-11	2.51015e-10
3107	AB57_3147	serS	seryl-tRNA synthetase	COG0172J	3498.12	5028.21	1968.02	0.391397	-1.3533	6.97584e-12	3.23944e-11
2914	AB57_2947	uvrB	excinuclease ABC subunit B	COG0556L	5680.12	8159.67	3200.56	0.392241	-1.35019	3.83512e-12	1.82938e-11
1330	AB57_1327	pyrB	aspartate carbamoyltransferase catalytic subunit	COG0540F	826.593	1186.99	466.198	0.392758	-1.34829	3.43641e-11	1.48003e-10
699	AB57_0690	panC	pantoate--beta-alanine ligase	COG0414H	2517.92	3615	1420.84	0.393039	-1.34726	1.07367e-11	4.88598e-11
3138	AB57_3179	-	hypothetical protein	COG1585OU	2303.5	3306.58	1300.41	0.39328	-1.34637	1.00228e-11	4.58814e-11
2233	AB57_2254	-	K+ uptake system protein	COG0168P	1086.34	1557.34	615.349	0.395129	-1.33961	2.12959e-11	9.39265e-11
3450	AB57_3488	-	fumarylacetoacetate hydrolase	COG0179Q	2314.98	3317.18	1312.78	0.395753	-1.33733	1.30788e-11	5.88173e-11
1646	AB57_1651	-	acetyltransferase	COG1670J	216.22	309.649	122.791	0.396548	-1.33443	3.26402e-09	1.17171e-08
1029	AB57_1017	-	enoyl-CoA hydratase	COG1024I	349.636	500.685	198.587	0.396631	-1.33413	1.6023e-08	5.30754e-08
1413	AB57_1412	lptA	lipopolysaccharide transport periplasmic protein LptA	COG1934S	3.60537e+06	5.16182e+06	2.04893e+06	0.396938	-1.33301	7.96293e-12	3.68895e-11
3513	AB57_3547	-	hypothetical protein	COG1611R	1773.7	2539.28	1008.13	0.397013	-1.33274	2.55174e-11	1.11519e-10
3529	AB57_3565	-	phage shock protein C	COG1983KT	5536.21	7920.24	3152.19	0.397991	-1.32919	0.000650419	0.00129647
240	AB57_0233	-	long-chain-fatty-acid--CoA ligase	COG0318IQ	17658.2	25261.3	10055	0.398042	-1.32901	1.17088e-11	5.29712e-11
2452	AB57_2479	-	FMN-binding protein	COG1853R	615.686	880.471	350.902	0.398539	-1.32721	1.21223e-10	4.99251e-10
1493	AB57_1492	-	type VI secretion protein, family	COG3522S	2845.06	4063.76	1626.35	0.400209	-1.32117	2.12027e-11	9.37243e-11
3788	AB57_3829	-	hypothetical protein	COG1506E	3655.52	5218.16	2092.87	0.401074	-1.31806	6.78569e-11	2.83398e-10
906	AB57_0894	-	ferredoxin	-	753.852	1076.02	431.687	0.401189	-1.31764	8.16455e-11	3.3915e-10
554	AB57_0544	lgt	prolipoprotein diacylglyceryl transferase	COG0682M	618.68	882.997	354.362	0.401317	-1.31718	1.76518e-10	7.20068e-10
2235	AB57_2256	-	peptidase M16 domain-containing protein	COG1026R	13796.3	19674.8	7917.83	0.402435	-1.31317	2.4011e-11	1.05294e-10
836	AB57_0824	-	secretion protein HlyD	COG1566V	407.708	581.043	234.373	0.403366	-1.30984	1.19973e-09	4.49929e-09
2744	AB57_2774	cca	multifunctional tRNA nucleotidyl transferase/2'3'-cyclic phosphodiesterase/2'nucleotidase/phosphatase	COG0617J	4161.27	5926.07	2396.47	0.404394	-1.30617	2.96021e-11	1.28354e-10
1764	AB57_1774	gcvH	glycine cleavage system protein H	COG0509E	1816.56	2586.48	1046.64	0.404657	-1.30523	3.61119e-11	1.55012e-10
518	AB57_0508	-	endonuclease/exonuclease/phosphatase	COG3021S	1782.04	2536.32	1027.77	0.405221	-1.30322	7.94166e-11	3.30246e-10
364	AB57_0358	gspD	general secretion pathway protein D	COG1450NU	3483.81	4957.28	2010.34	0.405532	-1.30211	4.87583e-11	2.06843e-10
943	AB57_0931	-	putative acyltransferase	COG0204I	1718.76	2444.41	993.111	0.406278	-1.29946	5.43121e-05	0.000125428
485	AB57_0474	-	putative oxygen-independent coproporphyrinogen III oxidase	COG0635H	2471.38	3513.32	1429.44	0.406863	-1.29739	6.21269e-11	2.6003e-10
1085	AB57_1078	-	hypothetical protein	-	5428	7715.09	3140.91	0.407112	-1.2965	4.36917e-11	1.86718e-10
1772	AB57_1784	-	cupin family protein	COG2850S	3355.61	4762.2	1949.03	0.409271	-1.28887	7.27133e-11	3.03352e-10
1971	AB57_1989	pqqB	pyrroloquinoline quinone biosynthesis protein PqqB	COG1235R	1991.11	2825.04	1157.19	0.40962	-1.28764	9.17903e-11	3.80063e-10
1994	AB57_2012	-	hypothetical protein	-	1090.14	1545.77	634.509	0.41048	-1.28462	0.181396	0.232637
2007	AB57_2025	-	hypothetical protein	-	1090.14	1545.77	634.509	0.41048	-1.28462	0.181396	0.232637
2026	AB57_2044	-	hypothetical protein	-	1090.14	1545.77	634.509	0.41048	-1.28462	0.181396	0.232637
2042	AB57_2060	-	hypothetical protein	-	1090.14	1545.77	634.509	0.41048	-1.28462	0.181396	0.232637
2048	AB57_2066	-	hypothetical protein	-	1090.14	1545.77	634.509	0.41048	-1.28462	0.181396	0.232637
2822	AB57_2848	efp	elongation factor P	COG0231J	23078.6	32719.3	13437.9	0.410703	-1.28383	5.99079e-11	2.51015e-10
794	AB57_0781	-	hypothetical protein	-	17063.4	24190.6	9936.25	0.410749	-1.28367	7.43765e-11	3.09956e-10
1775	AB57_1787	pgk	phosphoglycerate kinase	COG0126G	5763.67	8167.14	3360.2	0.41143	-1.28128	1.86702e-09	6.83571e-09
3123	AB57_3164	valS	valyl-tRNA synthetase	COG0525J	12188.1	17251.3	7124.94	0.413008	-1.27576	6.26607e-11	2.6198e-10
1877	AB57_1889	-	phospho-2-dehydro-3-deoxyheptonate aldolase	COG0722E	12077.1	17091.8	7062.39	0.413203	-1.27508	5.9891e-11	2.51015e-10
86	AB57_0082	rph	ribonuclease PH	COG0689J	3637.83	5146.57	2129.09	0.413691	-1.27337	4.77778e-11	2.03056e-10
3033	AB57_3075	-	multidrug efflux protein	COG0841V	839.766	1187.74	491.795	0.414061	-1.27209	3.98867e-10	1.57708e-09
316	AB57_0310	amt	ammonium transporter	COG0004P	2666.86	3769.85	1563.87	0.414837	-1.26938	2.04816e-10	8.28495e-10
1324	AB57_1320	-	peptidase M23/M37 family	COG0739M	132599	187399	77799	0.415153	-1.26829	0.00198135	0.0036654
1520	AB57_1521	paaI	phenylacetate-CoA oxygenase subunit PaaI	COG3396S	493.311	697.116	289.505	0.41529	-1.26781	0.112349	0.1525
3825	AB57_3867	fahA	fumarylacetoacetase	COG0179Q	60137	84907.2	35366.8	0.416534	-1.26349	4.48592e-05	0.000104599
3729	AB57_3770	guaB	inosine-5'-monophosphate dehydrogenase	COG0516F	11311.2	15968.9	6653.53	0.416656	-1.26307	1.17994e-10	4.86473e-10
3385	AB57_3431	-	hypothetical protein	COG1607I	1650.47	2330.03	970.909	0.416694	-1.26294	1.16292e-06	3.20551e-06
3753	AB57_3794	-	hypothetical protein	COG4731S	16395.3	23145.3	9645.23	0.416726	-1.26283	0.000175787	0.000380461
1414	AB57_1413	-	ABC transporter ATP-binding protein	COG1137R	938076	1.32392e+06	552228	0.417115	-1.26148	0.000136964	0.000300308
441	AB57_0427	-	ubiquinone biosynthetic 2-octaprenylphenol hydroxylase	COG0661R	2133.5	3010.45	1256.55	0.417397	-1.26051	1.68724e-10	6.89732e-10
1976	AB57_1994	-	hypothetical protein	-	3920.64	5532	2309.28	0.417441	-1.26035	0.000451038	0.000923372
2232	AB57_2253	-	K+ uptake system protein	COG0569P	1314.61	1854.84	774.375	0.417488	-1.26019	2.92605e-10	1.17012e-09
1299	AB57_1295	-	hypothetical protein	-	5865.63	8273.65	3457.6	0.417905	-1.25875	1.75215e-10	7.15506e-10
96	AB57_0092	wzb	protein-tyrosine-phosphatase ptp	COG0394T	2729.44	3848.97	1609.91	0.418271	-1.25749	1.65366e-10	6.7672e-10
3676	AB57_3715	-	hypothetical protein	-	371.025	522.898	219.153	0.419112	-1.25459	4.17236e-09	1.48261e-08
97	AB57_0093	wza	polysaccharide export protein	COG1596M	8542.88	12026.9	5058.9	0.420633	-1.24937	6.28508e-09	2.18506e-08
1692	AB57_1700	msrB	methionine-R-sulfoxide reductase	COG0229O	1.23783e+06	1.74084e+06	734808	0.422099	-1.24435	3.01966e-10	1.2063e-09
3844	AB57_3886	-	histidine triad protein	COG0537FGR	3647.17	5129.24	2165.1	0.42211	-1.24431	2.6425e-10	1.06334e-09
1718	AB57_1728	gltL	glutamate/aspartate transport ATP-binding protein GltL	COG1126E	1621.76	2280.5	963.007	0.422278	-1.24373	0.000839809	0.00164342
1137	AB57_1134	-	hypothetical protein	-	246086	345963	146209	0.422613	-1.24259	1.08544e-09	4.1106e-09
2415	AB57_2441	-	cyclophilin type peptidyl-prolyl cis-trans isomerase	COG0652O	11883	16703.8	7062.16	0.422789	-1.24199	2.17564e-10	8.77304e-10
1717	AB57_1727	gltK	glutamate/aspartate transport system permease GltK	COG0765E	905.2	1272.4	538.003	0.422826	-1.24186	0.00192256	0.00356178
631	AB57_0621	-	hypothetical protein	COG2980M	5416.43	7612.76	3220.09	0.422986	-1.24132	2.82711e-10	1.13172e-09
489	AB57_0477	-	long-chain-acyl-CoA synthetase	COG0318IQ	1860.13	2613.45	1106.81	0.423505	-1.23955	5.76656e-10	2.24326e-09
3782	AB57_3823	-	putative aminotransferase	COG0436E	1699.94	2387.71	1012.18	0.423913	-1.23816	4.85117e-10	1.89672e-09
2771	AB57_2798	-	hypothetical protein	-	65516.1	91979.8	39052.5	0.424577	-1.2359	4.36965e-10	1.72242e-09
312	AB57_0306	-	hypothetical protein	-	9255.02	12988.5	5521.52	0.425108	-1.2341	4.70547e-10	1.84913e-09
2617	AB57_2645	-	hypothetical protein	COG3111S	1021.82	1433.08	610.551	0.42604	-1.23094	1.18144e-05	2.94142e-05
686	AB57_0677	-	enoyl-CoA hydratase	COG1024I	1070.63	1501.38	639.87	0.426188	-1.23044	2.6763e-07	7.88384e-07
913	AB57_0900	-	dioxygenase subunit alpha	COG4638PR	2966.91	4160.56	1773.25	0.426206	-1.23038	4.67685e-10	1.83975e-09
3362	AB57_3408	-	hypothetical protein	COG3660M	1431.62	2006.13	857.099	0.427239	-1.22688	1.21695e-09	4.55943e-09
2952	AB57_2985	-	bacterioferritin comigratory protein	COG1225O	526.891	737.993	315.789	0.427902	-1.22465	3.10393e-08	1.00487e-07
1332	AB57_1331	-	hypothetical protein	COG5495S	1442.31	2019.43	865.182	0.428428	-1.22288	8.20956e-10	3.15231e-09
3100	AB57_3140	-	hypothetical protein	-	3355.67	4697.59	2013.76	0.428679	-1.22203	8.04779e-10	3.09635e-09
3180	AB57_3220	-	prophage LambdaCh01, coat protein	-	214.349	300.004	128.695	0.428978	-1.22103	5.38291e-08	1.69711e-07
3364	AB57_3410	glnE	bifunctional glutamine-synthetase adenylyltransferase/deadenyltransferase	COG1391OT	6590.48	9217.71	3963.25	0.429961	-1.21772	5.93748e-10	2.30511e-09
719	AB57_0711	accA	acetyl-CoA carboxylase, carboxyl transferase subunit alpha	COG0825I	23001.3	32151.2	13851.5	0.430822	-1.21483	3.89307e-10	1.54403e-09
2598	AB57_2624	-	hypothetical protein	COG3022S	391.008	546.283	235.733	0.431522	-1.21249	1.38882e-06	3.80914e-06
80	AB57_0076	ubiG	3-demethylubiquinone-9 3-methyltransferase	COG2227H	26708.3	37311.4	16105.3	0.431646	-1.21208	1.0245e-08	3.48024e-08
1201	AB57_1197	-	MarR family transcriptional regulator	COG1846K	383.408	535.411	231.406	0.432202	-1.21022	9.95789e-09	3.39166e-08
871	AB57_0861	bioD	dithiobiotin synthetase	COG0132H	1935.18	2701.95	1168.41	0.432433	-1.20945	1.71003e-09	6.2788e-09
338	AB57_0332	feoB	ferrous iron transport protein B	COG0370P	172580	240876	104284	0.432938	-1.20777	1.23154e-09	4.60962e-09
2377	AB57_2402	-	GNAT family acetyltransferase	COG3153R	708.388	988.71	428.065	0.432953	-1.20772	8.01632e-09	2.75713e-08
3793	AB57_3834	-	hypothetical protein	-	9826.69	13711.8	5941.55	0.433315	-1.20651	7.53605e-10	2.90816e-09
555	AB57_0545	-	hypothetical protein	COG3332S	371.869	518.808	224.93	0.433552	-1.20572	2.00274e-08	6.54962e-08
1694	AB57_1702	-	AraC family transcriptional regulator	COG2207K	942294	1.31376e+06	570833	0.434504	-1.20256	0.00446343	0.00781505
51	AB57_0051	-	metallo-beta-lactamase family protein	COG0491R	2012.38	2805.48	1219.28	0.434608	-1.20221	1.8843e-09	6.89241e-09
3743	AB57_3784	ftsQ	cell division protein FtsQ	COG1589M	1780.64	2482.27	1079	0.434682	-1.20197	1.44209e-09	5.34073e-09
111	AB57_0107	gdr	nucleotide sugar epimerase/dehydratase	COG1086MG	12243.1	17066.4	7419.81	0.434761	-1.20171	1.9474e-09	7.11648e-09
3516	AB57_3551	-	putative toluene tolerance protein	COG2854Q	18934.3	26375.6	11493	0.435746	-1.19844	1.14585e-09	4.32666e-09
1781	AB57_1793	-	nucleotidyl transferase family protein	COG1208MJ	191037	265963	116112	0.43657	-1.19572	7.48747e-09	2.58445e-08
2898	AB57_2931	-	hypothetical protein	-	1717.8	2388.31	1047.28	0.438503	-1.18934	3.69219e-06	9.65129e-06
3759	AB57_3800	-	hypothetical protein	-	147575	205140	90009.7	0.438773	-1.18845	8.45121e-09	2.89895e-08
3386	AB57_3432	-	thioredoxin	COG3118O	1846.12	2566.11	1126.13	0.438847	-1.18821	1.73995e-09	6.3765e-09
1693	AB57_1701	-	glutathione peroxidase	COG0386O	1.65727e+06	2.30278e+06	1.01175e+06	0.439361	-1.18652	1.3552e-09	5.04314e-09
1943	AB57_1960	-	acetyl-CoA acetyltransferase	COG0183I	1693.65	2352.83	1034.48	0.439675	-1.18549	0.0262633	0.0405563
2147	AB57_2165	-	ThiJ/PfpI domain-containing protein	COG0693R	1531.89	2126.92	936.856	0.440475	-1.18287	0.000305103	0.000638499
1062	AB57_1053	-	hypothetical protein	-	7810.23	10841.4	4779.11	0.440822	-1.18173	0.00022065	0.000470436
2323	AB57_2347	-	hypothetical protein	-	326.193	452.686	199.7	0.441145	-1.18068	4.10854e-08	1.3114e-07
1777	AB57_1789	fba	fructose-1,6-bisphosphate aldolase	COG0191G	33286.7	46186.4	20386.9	0.441404	-1.17983	1.46534e-05	3.60865e-05
323	AB57_0317	-	DNA polymerase III subunit chi	COG2927L	124741	173069	76414.4	0.441527	-1.17943	2.22371e-09	8.09558e-09
572	AB57_0562	-	hypothetical protein	-	178.277	247.218	109.337	0.442268	-1.17701	0.166931	0.21719
843	AB57_0831	-	putative ATP-binding protein	COG0489D	3544.85	4915.66	2174.05	0.442269	-1.177	3.02312e-09	1.09132e-08
3756	AB57_3796	-	thiol:disulfide interchange protein	COG4232OC	287617	398727	176508	0.442679	-1.17567	0.000453749	0.00092843
3800	AB57_3841	thiL	thiamine-monophosphate kinase	COG0611H	2111.14	2925.93	1296.34	0.443052	-1.17445	4.09689e-09	1.45848e-08
341	AB57_0335	ftsW	cell division protein FtsW	COG0772D	3498.75	4845.41	2152.08	0.444147	-1.17089	3.26772e-09	1.17195e-08
2064	AB57_2082	adeA	multidrug efflux protein AdeA	COG0845M	165642	229390	101895	0.444199	-1.17072	9.90562e-10	3.7698e-09
920	AB57_0908	-	hypothetical protein	COG1981S	7625.33	10557.5	4693.2	0.444539	-1.16962	0.00382729	0.00675333
3795	AB57_3836	-	phosphoserine phosphatase	COG0560E	1620.81	2244.03	997.589	0.444552	-1.16958	3.96738e-09	1.41368e-08
1318	AB57_1315	purA	adenylosuccinate synthetase	COG0104F	20332	28142.4	12521.6	0.444937	-1.16833	2.77818e-09	1.00478e-08
1600	AB57_1601	-	isovaleryl-CoA dehydrogenase	COG1960I	6711.2	9289.03	4133.36	0.444972	-1.16821	3.3874e-05	8.0443e-05
1522	AB57_1523	paaK	phenylacetate-CoA oxygenase/reductase subunit PaaK	COG1018C	138.241	191.286	85.1955	0.445383	-1.16688	0.147364	0.194619
900	AB57_0888	-	putative competence protein	COG4105R	12914.1	17867.6	7960.67	0.445537	-1.16638	1.65817e-09	6.09997e-09
3320	AB57_3364	-	metabolite transport protein	COG2271G	5460.73	7551.72	3369.74	0.446222	-1.16417	2.77336e-09	1.00398e-08
1010	AB57_0998	-	arginine/ornithine antiporter	COG0531E	723.728	1000.53	446.926	0.44669	-1.16266	1.60334e-07	4.83381e-07
789	AB57_0776	-	amidohydrolase	COG1473R	1371.42	1895.52	847.325	0.447014	-1.16161	1.02742e-08	3.48708e-08
3688	AB57_3727	-	succinate-semialdehyde dehydrogenase	COG1012C	2.01529e+06	2.78525e+06	1.24532e+06	0.447113	-1.16129	2.59272e-09	9.40348e-09
917	AB57_0905	nadE	glutamine-dependent NAD+ synthetase	COG0171H	622380	859963	384798	0.447459	-1.16017	3.82672e-08	1.22754e-07
1399	AB57_1397	-	hypothetical protein	-	1651.11	2281.15	1021.06	0.447608	-1.15969	5.27575e-09	1.84915e-08
3555	AB57_3594	-	hypothetical protein	-	3045.7	4206.34	1885.06	0.448147	-1.15795	2.87284e-05	6.87308e-05
437	AB57_0423	-	putative ATP binding site	COG3950R	4443.99	6134.83	2753.15	0.448773	-1.15594	4.2666e-09	1.5147e-08
127	AB57_0123	-	methylcitrate synthase	COG0372C	25171.1	34742.1	15600.1	0.449025	-1.15513	5.03805e-09	1.76905e-08
3512	AB57_3546	-	NUDIX family hydrolase	COG1051F	1144.19	1579.13	709.256	0.449143	-1.15475	8.19131e-09	2.8123e-08
325	AB57_0319	-	YjgP/YjgQ family permease	COG0795R	115887	159928	71846.1	0.449239	-1.15444	4.81573e-09	1.69407e-08
2158	AB57_2176	-	GntR family transcriptional regulator	COG2186K	2398.83	3309.44	1488.22	0.44969	-1.153	4.57883e-09	1.61367e-08
796	AB57_0783	-	4-hydroxyphenylacetate 3-monooxygenase reductase component	COG1853R	1072.83	1479.68	665.982	0.450084	-1.15173	1.15461e-08	3.8846e-08
75	AB57_0071	argA	N-acetylglutamate synthase	COG0548E	1445.66	1993.72	897.594	0.45021	-1.15133	5.85106e-09	2.04337e-08
2540	AB57_2570	-	protein CsuA/B	COG5430S	5653.49	7796.47	3510.51	0.450269	-1.15114	7.15599e-09	2.47668e-08
725	AB57_0716	-	mechanosensitive ion channel MscS	COG3264M	126610	174519	78700.5	0.450958	-1.14894	1.67869e-08	5.54629e-08
2605	AB57_2631	-	chorismate mutase	COG0077E	3474.89	4789.38	2160.4	0.451081	-1.14854	2.94373e-09	1.06366e-08
1067	AB57_1058	yhgI	IscR-regulated protein YhgI	COG0694O	4466.13	6151.33	2780.93	0.452086	-1.14533	4.56948e-09	1.61185e-08
2587	AB57_2613	-	phosphohistidine phosphatase	COG2062T	793.263	1092.45	494.078	0.452266	-1.14476	1.60855e-08	5.32367e-08
2492	AB57_2522	prmA	50S ribosomal protein L11 methyltransferase	COG2264J	5090.3	7007.76	3172.84	0.452761	-1.14318	6.21218e-09	2.16361e-08
3371	AB57_3416	yajC	preprotein translocase subunit YajC	COG1862U	2368.61	3260.4	1476.82	0.452958	-1.14255	4.35675e-09	1.54245e-08
2870	AB57_2901	-	crispr-associated protein, Csy4 family	-	2958.93	4070.17	1847.69	0.453958	-1.13937	8.4774e-09	2.90535e-08
2500	AB57_2530	gloB	hydroxyacylglutathione hydrolase	COG0491R	2023.49	2783.38	1263.6	0.453983	-1.13929	5.93058e-09	2.0674e-08
244	AB57_0237	-	outer membrane protein OprE3	-	15056.9	20695.7	9418.17	0.455078	-1.13581	5.45088e-09	1.90707e-08
2135	AB57_2153	-	antibiotic biosynthesis monooxygenase	COG1359S	170.378	234.147	106.609	0.455309	-1.13508	8.75082e-07	2.44706e-06
721	AB57_0713	proC	pyrroline-5-carboxylate reductase	COG0345E	941543	1.29346e+06	589624	0.45585	-1.13337	1.14414e-08	3.85272e-08
3787	AB57_3828	phoR	phosphate regulon sensor kinase PhoR	COG5002T	1888.42	2593.38	1183.47	0.456341	-1.13182	1.5333e-08	5.0877e-08
2298	AB57_2320	pyrH	uridylate kinase	COG0528F	3301.3	4533.13	2069.47	0.456521	-1.13125	6.24649e-09	2.1736e-08
2447	AB57_2474	kdpA	potassium-transporting ATPase subunit A	COG2060P	811.435	1114.17	508.696	0.456568	-1.1311	1.92505e-08	6.32235e-08
3373	AB57_3418	secF	preprotein translocase subunit SecF	COG0341U	6146.91	8439.37	3854.46	0.456723	-1.13061	8.4798e-08	2.62418e-07
2871	AB57_2902	-	crispr-associated protein, Csy3 family	-	6105.87	8379.89	3831.85	0.457267	-1.12889	1.01467e-08	3.44989e-08
1517	AB57_1518	paaN	bifunctional aldehyde dehydrogenase/enoyl-CoA hydratase	COG1012C	1379.22	1892.69	865.752	0.457418	-1.12841	0.0646101	0.092174
1156	AB57_1152	argG	argininosuccinate synthase	COG0137E	5702.15	7810.97	3593.34	0.460038	-1.12018	6.52397e-09	2.26403e-08
2949	AB57_2982	-	ExsB protein	COG0603R	7739.27	10597.2	4881.3	0.46062	-1.11835	8.09544e-09	2.78186e-08
1080	AB57_1073	-	rubredoxin reductase	COG1251C	2551.92	3490.98	1612.86	0.462007	-1.11401	1.03406e-08	3.50655e-08
3781	AB57_3822	-	hypothetical protein	COG2733S	1135.36	1552.94	717.793	0.462217	-1.11336	3.24483e-08	1.04697e-07
1769	AB57_1781	-	serine/threonine transporter SstT	COG3633E	6013.12	8224.48	3801.76	0.462249	-1.11326	1.13644e-08	3.83067e-08
1592	AB57_1593	-	acyl-CoA dehydrogenase	COG1960I	2570.16	3515.3	1625.02	0.462269	-1.11319	0.000163622	0.000355128
3431	AB57_3469	-	CDP-diacylglycerol--serine O-phosphatidyltransferase	COG1183I	2372.78	3242.87	1502.69	0.463384	-1.10972	1.91247e-08	6.29175e-08
1597	AB57_1598	-	methylcrotonoyl-CoA carboxylase subunit alpha	COG4770I	211839	289514	134165	0.463414	-1.10963	0.0747768	0.105238
3682	AB57_3721	-	hypothetical protein	COG3791S	959.01	1310.01	608.006	0.464122	-1.10742	5.67795e-05	0.000130891
3553	AB57_3592	-	methyltransferase type 11	COG2226H	1484.89	2027.9	941.877	0.46446	-1.10637	4.26375e-08	1.35758e-07
2827	AB57_2855	gloA	glyoxalase I	COG0346E	6247.54	8530.5	3964.58	0.464753	-1.10546	1.95507e-08	6.41003e-08
3602	AB57_3642	aroB	3-dehydroquinate synthase	COG0337E	6034.89	8235.59	3834.2	0.465564	-1.10295	1.48593e-08	4.93901e-08
336	AB57_0330	xerD	tyrosine recombinase XerD	COG4974L	1999.58	2728.17	1270.99	0.465878	-1.10198	1.35566e-07	4.12578e-07
3109	AB57_3149	lolA	outer membrane lipoprotein carrier protein LolA	COG2834M	5434.26	7413.19	3455.32	0.466105	-1.10127	2.43361e-08	7.93183e-08
1495	AB57_1494	-	hypothetical protein	-	1397.23	1903.49	890.983	0.46808	-1.09517	2.99021e-08	9.69682e-08
3826	AB57_3868	maiA	maleylacetoacetate isomerase	COG0625O	13449.5	18314.1	8584.83	0.468755	-1.09309	5.36272e-08	1.69213e-07
3660	AB57_3698	-	hypothetical protein	-	565.225	769.394	361.056	0.469273	-1.0915	9.15894e-08	2.82078e-07
530	AB57_0520	-	hypothetical protein	-	1825.53	2484.36	1166.69	0.469614	-1.09045	3.22406e-08	1.04201e-07
2734	AB57_2764	fadE	acyl-CoA dehydrogenase	COG1960I	2497.55	3398.12	1596.98	0.46996	-1.08939	0.000420364	0.000864243
1639	AB57_1644	-	glutathione S-transferase family protein	COG0625O	1422.54	1935.36	909.716	0.47005	-1.08911	8.23244e-07	2.30712e-06
3650	AB57_3687	hisA	1-(5-phosphoribosyl)-5-[(5-phosphoribosylamino)methylideneamino] imidazole-4-carboxamide isomerase	COG0106E	1812.39	2465.46	1159.32	0.470226	-1.08858	2.75771e-08	8.96546e-08
2450	AB57_2477	-	ABC-1 domain-containing protein	COG0661R	3125.78	4250.36	2001.21	0.470833	-1.08671	2.4999e-08	8.14103e-08
3181	AB57_3221	-	hypothetical protein	-	166.923	226.696	107.15	0.472659	-1.08113	3.35218e-06	8.82407e-06
453	AB57_0441	-	hypothetical protein	-	2433.53	3304.8	1562.27	0.472728	-1.08092	0.00133467	0.00253593
3288	AB57_3326	-	hypothetical protein	COG0790R	2657.86	3605.52	1710.2	0.474328	-1.07604	7.73295e-08	2.40076e-07
332	AB57_0326	-	D-alanyl-D-alanine carboxypeptidase	COG1686M	14286.6	19374.4	9198.69	0.474785	-1.07465	3.07402e-08	9.96023e-08
1807	AB57_1819	-	hypothetical protein	-	14414.9	19545.2	9284.5	0.475026	-1.07392	2.00846e-07	6.0036e-07
2307	AB57_2330	-	D-amino acid dehydrogenase small subunit	COG0665E	9026.83	12238.1	5815.53	0.475198	-1.0734	3.42776e-07	9.99074e-07
942	AB57_0930	-	hypothetical protein	-	1264.64	1714.26	815.024	0.475438	-1.07267	9.90305e-08	3.03541e-07
1416	AB57_1415	-	protein secretion ABC efflux system, permease and ATP-binding protein	COG2274V	1.18147e+06	1.59948e+06	763457	0.477316	-1.06698	4.17357e-08	1.32996e-07
2997	AB57_3037	gyrA	DNA gyrase subunit A	COG0188L	16855.8	22795	10916.6	0.478903	-1.0622	2.51919e-07	7.43808e-07
79	AB57_0075	-	phosphoglycolate phosphatase	COG0546R	21995.6	29725.7	14265.5	0.479904	-1.05918	1.76815e-05	4.30491e-05
1919	AB57_1935	-	sigma-54 specific, transcriptional regulator, Fis family	COG2204T	1181.89	1596.85	766.932	0.480279	-1.05806	1.01577e-07	3.11099e-07
3675	AB57_3714	-	aldo-keto reductase	COG0667C	354.806	479.347	230.264	0.48037	-1.05778	6.53154e-07	1.85333e-06
499	AB57_0488	katG	catalase/peroxidase HPI	COG0376P	4580.4	6186.47	2974.32	0.480778	-1.05656	1.10361e-07	3.37467e-07
2321	AB57_2345	moaC	bifunctional molybdenum cofactor biosynthesis protein MoaC/MogA	COG0315H	87434.2	118065	56803.2	0.481118	-1.05554	4.45073e-08	1.41245e-07
941	AB57_0929	minC	septum site-determining protein MinC	COG0850D	3124.62	4218.9	2030.35	0.481251	-1.05514	5.82902e-08	1.83177e-07
1549	AB57_1550	-	cytochrome B561	COG3038C	294.802	398.014	191.59	0.481365	-1.0548	0.000102257	0.000227702
353	AB57_0347	argH	argininosuccinate lyase	COG0165E	243526	328733	158320	0.481607	-1.05407	4.98353e-08	1.57635e-07
2928	AB57_2960	era	GTP-binding protein Era	COG1159R	7341.37	9909.39	4773.34	0.481699	-1.0538	5.56243e-08	1.75228e-07
3558	AB57_3597	-	hypothetical protein	COG0628R	3747.79	5058.45	2437.12	0.481792	-1.05352	9.34605e-08	2.87382e-07
611	AB57_0601	-	radical SAM enzyme, Cfr family	COG0820R	7624.72	10281.7	4967.72	0.483161	-1.04943	6.33494e-08	1.98752e-07
188	AB57_0182	-	high affinity Zn transport protein	COG1108P	1206.4	1626.45	786.352	0.483477	-1.04848	1.30323e-07	3.96935e-07
239	AB57_0232	parC	DNA topoisomerase IV subunit A	COG0188L	3368.96	4537.96	2199.96	0.484791	-1.04456	7.58995e-08	2.35826e-07
2519	AB57_2549	-	lipocalin family protein	COG3040M	69.8557	94.0918	45.6196	0.484841	-1.04442	0.000228359	0.000485799
3253	AB57_3297	-	nitroreductase	COG0778C	501.505	675.44	327.57	0.484973	-1.04402	3.86117e-07	1.12116e-06
1469	AB57_1468	-	NADPH oxidoreductase	COG2249R	237.006	319.202	154.809	0.484989	-1.04398	0.000282557	0.00059454
3732	AB57_3773	-	TonB-dependent receptor protein	COG4774P	1629.64	2192.12	1067.16	0.486815	-1.03855	0.00028535	0.000599436
3569	AB57_3609	-	hypothetical protein	COG5006R	1830.22	2461.69	1198.74	0.486958	-1.03813	2.1037e-07	6.26404e-07
1984	AB57_2002	-	alcohol dehydrogenase	COG1062C	1075.64	1446.75	704.519	0.486966	-1.03811	2.53771e-07	7.48702e-07
958	AB57_0946	-	hypothetical protein	COG0325R	1173.43	1577.86	769.009	0.487374	-1.0369	1.75199e-07	5.26963e-07
340	AB57_0334	murD	UDP-N-acetylmuramoyl-L-alanyl-D-glutamate synthetase	COG0771M	1196.87	1608.8	784.932	0.487898	-1.03535	1.77763e-07	5.34258e-07
3742	AB57_3783	ftsA	cell division protein FtsA	COG0849D	8898.73	11961.5	5836.01	0.487902	-1.03534	6.58047e-08	2.06288e-07
1176	AB57_1171	-	betaine aldehyde dehydrogenase	COG1012C	1319.78	1773.84	865.714	0.488046	-1.03491	3.7025e-07	1.07671e-06
2738	AB57_2768	metF	5,10-methylenetetrahydrofolate reductase	COG0685E	2437.04	3274.72	1599.36	0.488395	-1.03388	1.08402e-07	3.31739e-07
3868	AB57_3910	-	hypothetical protein	-	2348.7	3155.52	1541.88	0.488632	-1.03318	1.29486e-07	3.94699e-07
3871	AB57_3913	sun	ribosomal RNA small subunit methyltransferase B	COG0144J	216936	291421	142451	0.488816	-1.03264	1.44061e-07	4.35682e-07
2470	AB57_2498	-	hypothetical protein	-	66508.1	89314.8	43701.4	0.489296	-1.03122	0.022299	0.0348248
3721	AB57_3761	kdtA	3-deoxy-D-manno-2-octulosonate transferase	COG1519M	185339	248796	121881	0.489883	-1.02949	0.0141784	0.0230087
421	AB57_0410	pilB	type IV-A pilus assembly ATPase PilB	COG2804NU	958.099	1285.78	630.419	0.490301	-1.02826	3.3797e-07	9.85811e-07
3444	AB57_3482	-	hypothetical protein	-	5318.84	7137.5	3500.19	0.490395	-1.02798	1.83637e-07	5.51055e-07
1662	AB57_1670	-	acyl-CoA dehydrogenase family protein	COG1960I	376.878	505.723	248.034	0.490454	-1.02781	5.42118e-06	1.39098e-05
2379	AB57_2404	-	hypothetical protein	-	183.687	246.479	120.895	0.490487	-1.02771	9.24024e-06	2.32149e-05
507	AB57_0496	-	hypothetical protein	-	5102.39	6846.07	3358.7	0.490603	-1.02737	1.85473e-07	5.56131e-07
2257	AB57_2279	brnQ	branched-chain amino acid transport system II carrier protein	COG1114E	5556.37	7454.9	3657.83	0.490661	-1.0272	1.42217e-07	4.30781e-07
3674	AB57_3713	-	AraC family transcriptional regulator	COG2207K	233.037	312.64	153.433	0.490767	-1.02689	7.59756e-06	1.92508e-05
3508	AB57_3542	-	putative RND type efflux pump involved in aminoglycoside resistance	-	1030.05	1381.55	678.539	0.491142	-1.02579	4.58034e-07	1.32006e-06
1494	AB57_1493	-	DotU family type IV / VI secretion system protein	COG3455S	1633.94	2191.21	1076.66	0.491354	-1.02516	2.27036e-07	6.73429e-07
613	AB57_0603	-	hypothetical protein	COG1426S	317489	425738	209241	0.491479	-1.0248	0.000154152	0.000336087
3047	AB57_3089	-	hypothetical protein	-	3925.38	5262.05	2588.7	0.491957	-1.0234	1.01788e-05	2.54899e-05
2986	AB57_3024	-	hypothetical protein	COG1671S	1130.26	1514.51	746.006	0.492574	-1.02159	3.86959e-07	1.12276e-06
2044	AB57_2062	-	putative phage-like protein	-	148525	198959	98092	0.493027	-1.02026	0.267905	0.32967
2028	AB57_2046	-	putative phage-like protein	-	148227	198470	97984.2	0.493698	-1.0183	0.268462	0.330251
1824	AB57_1836	-	ABC-type dipeptide/oligopeptide/nickel transport system permease component	COG1173EP	766.979	1026.56	507.396	0.494268	-1.01664	4.41941e-07	1.27558e-06
2009	AB57_2027	-	putative phage-like protein	-	147917	197972	97861.5	0.49432	-1.01648	0.268969	0.330769
3289	AB57_3327	-	auxin efflux Carrier	COG0679R	404.799	541.555	268.043	0.494951	-1.01464	1.2142e-06	3.33733e-06
1996	AB57_2014	-	putative phage-like protein	-	147618	197483	97752.9	0.494994	-1.01452	0.269529	0.331246
3751	AB57_3792	xth	exodeoxyribonuclease III	COG0708L	1523.54	2038.12	1008.95	0.49504	-1.01438	2.53988e-07	7.48768e-07
1806	AB57_1818	ihfB	integration host factor subunit beta	COG0776L	21333.3	28535.1	14131.5	0.495231	-1.01383	2.90691e-07	8.53061e-07
413	AB57_0402	recN	DNA repair protein RecN	COG0497L	2056.39	2750.42	1362.37	0.495333	-1.01353	2.89424e-07	8.49989e-07
3700	AB57_3739	-	hypothetical protein	COG3759S	199.987	267.423	132.552	0.495663	-1.01257	8.73019e-06	2.20051e-05
3076	AB57_3115	-	putave Na+/H+ antiporter	COG0025P	2697.44	3606.1	1788.77	0.49604	-1.01147	3.22603e-07	9.42411e-07
1225	AB57_1221	-	hypothetical protein	-	4371.71	5841.4	2902.02	0.496803	-1.00925	5.39352e-06	1.38573e-05
3105	AB57_3145	-	RNA methyltransferase, TrmH family	COG0219J	826.949	1104.82	549.08	0.496987	-1.00872	6.08386e-07	1.73779e-06
383	AB57_0372	-	hypothetical protein	-	102.812	137.34	68.2838	0.497188	-1.00814	3.56346e-05	8.41065e-05
2230	AB57_2251	rpiA	ribose-5-phosphate isomerase A	COG0120G	272234	363380	181089	0.498347	-1.00478	6.86822e-05	0.000156646
3011	AB57_3052	-	hypothetical protein	COG3339S	54.3222	72.5043	36.1402	0.498455	-1.00446	0.00260256	0.00473071
624	AB57_0614	orn	oligoribonuclease	COG1949A	2230.54	2976.84	1484.23	0.498591	-1.00407	2.02368e-07	6.0444e-07
3780	AB57_3821	-	hypothetical protein	-	772.891	1031.32	514.463	0.49884	-1.00335	6.29928e-07	1.79269e-06
3534	AB57_3572	glyS	glycyl-tRNA synthetase subunit beta	COG0751J	1.1028e+06	1.47138e+06	734224	0.499005	-1.00288	2.57375e-05	6.18053e-05
3307	AB57_3348	-	quaternary ammonium compound-resistance protein	COG2076P	165.387	220.625	110.15	0.499263	-1.00213	0.0180332	0.0286261
2050	AB57_2068	-	putative phage-like protein	-	148682	198253	99110.3	0.499918	-1.00024	0.275107	0.337242
2	AB57_0002	anmK	anhydro-N-acetylmuramic acid kinase	COG2377O	4393.78	5857.9	2929.65	0.50012	-0.999653	3.90023e-07	1.1308e-06
3233	AB57_3276	-	phosphoadenosine phosphosulfate reductase	COG0175EH	2762.66	3683.16	1842.17	0.500161	-0.999536	2.15541e-07	6.40812e-07
90	AB57_0085	-	nicotinate-nucleotide diphosphorylase	COG0157H	10661.4	14212.1	7110.58	0.500318	-0.999082	4.71086e-07	1.35564e-06
2525	AB57_2555	-	paraquat-inducible protein B	COG3008R	1101.67	1468.43	734.903	0.500467	-0.998653	6.09974e-07	1.74104e-06
1599	AB57_1600	-	methylcrotonoyl-CoA carboxylase subunit beta	COG4799I	2329.7	3104.76	1554.64	0.500728	-0.997901	0.000738297	0.00145714
148	AB57_0144	mmsA	methylmalonate-semialdehyde dehydrogenase	COG1012C	486.169	647.828	324.511	0.500921	-0.997344	0.176053	0.2276
967	AB57_0955	-	hypothetical protein	COG2050Q	315.713	420.549	210.877	0.501432	-0.995873	0.000128425	0.000282389
2446	AB57_2473	kdpB	potassium-transporting ATPase subunit B	COG2216P	643.601	857.314	429.888	0.501436	-0.995864	1.23108e-06	3.3813e-06
2310	AB57_2334	fumC	fumarate hydratase	COG0114C	3620.73	4822.11	2419.36	0.501721	-0.995043	6.24082e-07	1.77868e-06
2606	AB57_2632	-	alpha/beta hydrolase fold protein	COG2819R	358.38	477.231	239.529	0.501914	-0.994488	2.72091e-06	7.24138e-06
2623	AB57_2651	-	GntR family transcriptional regulator	COG1167KE	653.275	869.89	436.661	0.501973	-0.994317	1.0421e-06	2.89105e-06
3779	AB57_3820	-	hypothetical protein	COG3803S	1288.71	1715.82	861.606	0.502155	-0.993796	8.35066e-07	2.33685e-06
1965	AB57_1983	-	2,3-dihydro-2,3-dihydroxybenzoate dehydrogenase	COG1028IQR	211.783	281.908	141.658	0.502498	-0.992811	0.000357601	0.000742324
1983	AB57_2001	-	hypothetical protein	-	2985.37	3973.49	1997.24	0.502642	-0.992396	8.18677e-07	2.29598e-06
2483	AB57_2512	dnaB	replicative DNA helicase	COG0305L	1640.45	2182.81	1098.08	0.503058	-0.991203	2.73398e-05	6.55306e-05
1905	AB57_1921	trpB	tryptophan synthase subunit beta	COG0133E	2348.5	3124.63	1572.37	0.503219	-0.990742	5.92294e-07	1.6956e-06
1020	AB57_1008	-	thioesterase superfamily protein	COG1607I	2747.18	3654.81	1839.54	0.503321	-0.990449	4.04501e-07	1.1719e-06
2398	AB57_2423	-	hypothetical protein	COG5430S	2671.47	3552.99	1789.95	0.503788	-0.989111	0.0469969	0.0691425
3044	AB57_3086	glpD	glycerol-3-phosphate dehydrogenase	COG0578C	1766.15	2346.84	1185.45	0.505127	-0.985281	1.06688e-06	2.95343e-06
727	AB57_0719	gspE	general secretory pathway protein E	COG2804NU	1308.43	1738.51	878.358	0.505237	-0.984969	1.05355e-06	2.92072e-06
3336	AB57_3382	-	cobalamin adenosyltransferase	COG2096S	386.556	513.585	259.527	0.505324	-0.984719	2.11789e-06	5.70736e-06
612	AB57_0602	pilF	type IV pilus biogenesis/stability protein PilW	COG3063NU	584852	776996	392707	0.505417	-0.984453	3.60577e-07	1.04937e-06
1120	AB57_1116	-	hypothetical protein	COG3027S	1.46621e+06	1.94636e+06	986055	0.506614	-0.981041	8.8196e-07	2.46451e-06
2946	AB57_2979	-	outer membrane protein CarO	-	76594.5	101655	51534.3	0.506954	-0.980073	1.69976e-05	4.14363e-05
256	AB57_0250	trxB	thioredoxin-disulfide reductase	COG0492O	2355.25	3123.2	1587.29	0.508224	-0.976463	7.67629e-07	2.16699e-06
882	AB57_0874	-	putative phosphomethylpyrimidine kinase	COG0351H	1118.6	1483.25	753.942	0.508304	-0.976237	1.2073e-06	3.32073e-06
626	AB57_0616	-	NADH-dependent enoyl-ACP reductase	COG0623I	19239.2	25500	12978.4	0.508957	-0.974384	3.716e-07	1.07982e-06
1779	AB57_1791	-	organic solvent tolerance protein	COG1452M	773540	1.02484e+06	522244	0.509588	-0.972597	5.25524e-06	1.3529e-05
3113	AB57_3154	-	site-specific recombinase	COG4389L	2778.76	3678.64	1878.88	0.510755	-0.969297	6.94794e-07	1.96714e-06
683	AB57_0674	-	hypothetical protein	COG0799S	13541.9	17902.2	9181.59	0.512874	-0.963324	7.89969e-07	2.22355e-06
2284	AB57_2306	-	heat shock protein 15	COG1188J	381025	503681	258370	0.512964	-0.963072	6.32486e-07	1.79865e-06
627	AB57_0617	-	NodT family RND efflux system outer membrane lipoprotein	COG1538MU	926.707	1223.95	629.467	0.514292	-0.959339	1.97341e-06	5.32919e-06
29	AB57_0029	-	thiol:disulfide interchange protein DsbC	COG1651O	1147.38	1514.17	780.597	0.515527	-0.955881	2.31952e-06	6.22032e-06
2231	AB57_2252	ilvA	threonine dehydratase	COG1171E	3086.16	4069.47	2102.86	0.516742	-0.952485	6.44067e-07	1.82888e-06
1778	AB57_1790	-	PpiC-type peptidyl-prolyl cis-trans isomerase	COG0760O	1.36534e+06	1.80029e+06	930394	0.516801	-0.952318	1.07253e-06	2.96481e-06
1945	AB57_1962	-	3-oxoacid CoA-transferase subunit B	COG2057I	6073.69	8007.23	4140.16	0.517052	-0.951618	0.255678	0.316949
3351	AB57_3397	-	hypothetical protein	-	191.883	252.884	130.883	0.517559	-0.950204	3.39663e-05	8.06126e-05
3286	AB57_3324	-	hypothetical protein	COG0354R	2940.74	3869.68	2011.8	0.519888	-0.943727	1.4516e-06	3.95996e-06
746	AB57_0737	hisC	histidinol-phosphate aminotransferase	COG0079E	1719.87	2263.11	1176.64	0.51992	-0.94364	2.94123e-06	7.80083e-06
3523	AB57_3559	ribA	GTP cyclohydrolase II	COG0807H	1698.92	2234.93	1162.91	0.520335	-0.942488	1.80433e-06	4.90347e-06
3620	AB57_3660	gltX	glutamyl-tRNA synthetase	COG0008J	7393.98	9719.38	5068.59	0.521493	-0.939281	1.20057e-06	3.30456e-06
3369	AB57_3414	-	LemA family	COG1704S	2550.29	3351.75	1748.83	0.521767	-0.938524	1.82417e-06	4.95388e-06
1688	AB57_1696	-	DNA polymerase III subunit alpha	COG0587L	3816.51	5015.89	2617.14	0.52177	-0.938514	1.05542e-06	2.92381e-06
2881	AB57_2912	-	phenazine biosynthesis protein	COG0384R	1100.95	1446.76	755.133	0.521947	-0.938026	1.84468e-06	5.00164e-06
1325	AB57_1322	clpB	ATP-dependent chaperone ClpB	COG0542O	15686	20607.1	10764.8	0.522382	-0.936824	1.55465e-06	4.23388e-06
3251	AB57_3294	-	amino-acid transport protein	COG1115E	1505.6	1977.26	1033.94	0.522917	-0.935345	0.00643177	0.0109937
3060	AB57_3099	-	hypothetical protein	-	1367.82	1796.04	939.6	0.52315	-0.934703	3.1863e-05	7.5854e-05
2758	AB57_2785	-	peptidase M24	COG0006E	595273	781182	409363	0.52403	-0.93228	1.60772e-06	4.37531e-06
2485	AB57_2514	-	hypothetical protein	COG3484O	1371.65	1799.91	943.387	0.524131	-0.932002	0.000327886	0.000683583
1454	AB57_1453	-	LamB/YcsF family protein	COG1540R	316.325	414.985	217.664	0.524511	-0.930955	1.46797e-05	3.61051e-05
3244	AB57_3287	-	Pfpi family intracellular protease	COG0693R	2005.76	2631.24	1380.28	0.524574	-0.930781	1.80004e-06	4.89525e-06
3343	AB57_3389	-	hypothetical protein	-	264.771	347.179	182.362	0.525268	-0.928875	1.41969e-05	3.50292e-05
403	AB57_0392	-	acyl-CoA thioesterase II	COG1946I	236.502	310.073	162.932	0.525463	-0.928339	1.77004e-05	4.3068e-05
3346	AB57_3392	-	phosphate-starvation-inducible E	COG3223S	434.872	570.121	299.623	0.525543	-0.928119	0.00272261	0.00492109
2132	AB57_2150	-	quinoprotein glucose dehydrogenase	COG2133G	3254.3	4265.87	2242.74	0.52574	-0.927579	2.28526e-06	6.13696e-06
1661	AB57_1669	-	hypothetical protein	-	572.95	750.256	395.643	0.527343	-0.923185	7.72477e-06	1.95603e-05
1321	AB57_1318	-	cAMP-regulatory protein	COG0664T	6024.93	7886.46	4163.4	0.527917	-0.921617	1.90678e-06	5.15645e-06
322	AB57_0316	-	hypothetical protein	-	3873.13	5068.96	2677.31	0.528177	-0.920906	2.8433e-06	7.55147e-06
3505	AB57_3539	-	sodium:dicarboxylate symporter	COG1301C	3126.51	4088.81	2164.21	0.529301	-0.917839	2.56981e-06	6.85816e-06
2322	AB57_2346	moaE	molybdopterin converting factor subunit 2	COG0314H	846.507	1106.94	586.075	0.529456	-0.917418	3.93341e-06	1.0263e-05
3112	AB57_3153	-	trans-hexaprenyltranstransferase	COG0142H	1751.55	2290.28	1212.81	0.529547	-0.917169	4.26844e-06	1.10922e-05
1551	AB57_1552	-	GntR family transcriptional regulator	COG1802K	1521.43	1988.69	1054.18	0.530085	-0.915703	4.15524e-06	1.08345e-05
3527	AB57_3563	-	acyl-CoA dehydrogenase	COG1960I	10120.9	13227.2	7014.48	0.530305	-0.915105	8.2087e-05	0.000185573
2980	AB57_3016	-	hydrolase	COG0596R	2890.91	3777.91	2003.92	0.530432	-0.91476	3.68731e-06	9.64701e-06
2491	AB57_2521	-	hypothetical protein	-	4064.13	5310.57	2817.69	0.530581	-0.914355	3.63205e-05	8.55161e-05
123	AB57_0119	-	D-lactate dehydrogenase	COG0277C	1422.94	1859.23	986.64	0.53067	-0.914112	4.21926e-06	1.09718e-05
831	AB57_0819	-	hypothetical protein	-	8255.32	10783.8	5726.81	0.531056	-0.913063	0.0490836	0.071911
207	AB57_0201	-	protein YrdC	COG0009J	790.502	1032.29	548.717	0.531555	-0.911708	4.72536e-05	0.000109718
1158	AB57_4810		Ser tRNA	#N/A	0.516577	0.674527	0.358626	0.531671	-0.911395	0.932193	0.942697
467	AB57_0455	-	electron transfer flavoprotein-ubiquinone oxidoreductase (EsvG)	COG0644C	15240.8	19899.1	10582.5	0.531808	-0.911023	2.48142e-06	6.64065e-06
2345	AB57_2370	-	hypothetical protein	COG1434S	160552	209571	111534	0.532199	-0.909963	0.00262807	0.00477257
1169	AB57_1164	-	hypothetical protein	COG3941R	606.578	791.623	421.533	0.532492	-0.909169	6.23269e-06	1.59179e-05
2976	AB57_3012	-	DnaA family protein	COG0593L	3380.91	4411.62	2350.2	0.53273	-0.908523	3.40081e-06	8.93986e-06
1868	AB57_1880	-	rhizobactin siderophore biosynthesis protein RhbD	COG1670J	338.661	441.71	235.613	0.53341	-0.906682	4.0274e-05	9.44787e-05
1222	AB57_1218	-	xanthine/uracil permease	COG2252R	3625.47	4728.4	2522.53	0.533486	-0.906478	3.61127e-06	9.45447e-06
333	AB57_0327	thrC	threonine synthase	COG0498E	13466.1	17560.1	9372.09	0.533716	-0.905855	2.21089e-06	5.94552e-06
3856	AB57_3898	-	hypothetical protein	-	872.711	1137.23	608.192	0.5348	-0.902928	9.18366e-06	2.31028e-05
3099	AB57_3139	lipB	lipoate-protein ligase B	COG0321H	2592.7	3377.51	1807.88	0.535271	-0.901659	3.91166e-06	1.02132e-05
2495	AB57_2525	purH	bifunctional phosphoribosylaminoimidazolecarboxamide formyltransferase/IMP cyclohydrolase	COG0138F	7325.57	9542.25	5108.89	0.535397	-0.90132	2.09481e-06	5.6491e-06
1445	AB57_1444	-	hypothetical protein	-	310.2	404.046	216.354	0.535468	-0.901128	2.97306e-05	7.09526e-05
436	AB57_0422	-	putative monovalent cation/H+ antiporter subunit A	COG1009CP	52896.9	68893.6	36900.3	0.535612	-0.900739	2.68734e-06	7.15854e-06
1075	AB57_1068	mtgA	monofunctional biosynthetic peptidoglycan transglycosylase	COG0744M	876.393	1141	611.786	0.536184	-0.899199	9.4517e-06	2.37154e-05
546	AB57_0536	-	MotA/TolQ/ExbB proton channel	COG0811U	1.09291e+06	1.42235e+06	763481	0.536776	-0.897609	0.00913395	0.0152655
3058	AB57_3097	rrmJ	ribosomal RNA large subunit methyltransferase J	COG0293J	9667.27	12581.1	6753.46	0.536796	-0.897555	3.60018e-06	9.43184e-06
3801	AB57_3843	pgpA	phosphatidylglycerophosphatase A	COG1267I	799.094	1039.85	558.34	0.536943	-0.897158	7.54108e-06	1.91202e-05
41	AB57_0041	-	transmembrane signal peptide protein	COG3169S	672.326	874.73	469.922	0.537219	-0.896417	9.22013e-06	2.31795e-05
3537	AB57_3575	-	hypothetical protein	COG2350S	563.683	733.295	394.072	0.537399	-0.895933	1.59864e-05	3.90948e-05
1069	AB57_1060	-	hypothetical protein	-	3380.96	4397.51	2364.41	0.537669	-0.89521	4.28019e-06	1.11153e-05
1601	AB57_1602	-	transcriptional regulator AcrR family	COG1309K	7326.78	9524.8	5128.75	0.538463	-0.893082	0.0329451	0.0498374
1393	AB57_1391	-	hypothetical protein	COG5475S	191.109	248.412	133.807	0.538648	-0.892586	0.00169442	0.00316648
784	AB57_0771	-	LysR-family transcriptional regulator	COG0583K	247.05	321.11	172.991	0.538726	-0.892375	6.58754e-05	0.0001506
45	AB57_0045	-	hypothetical protein	-	7240.74	9410.56	5070.93	0.538855	-0.892031	6.61839e-06	1.68583e-05
872	AB57_0862	-	ribosomal large subunit pseudouridine synthase B	COG1187J	5235.77	6804.11	3667.43	0.539002	-0.891637	2.80483e-06	7.45444e-06
3231	AB57_3274	-	aromatic hydrocarbon degradation membrane protein	COG2067I	11479.7	14917.3	8042.19	0.539119	-0.891326	0.00265708	0.00482298
841	AB57_0829	metG	methionyl-tRNA synthetase	COG0143J	5795.06	7530.33	4059.8	0.539126	-0.891306	2.99635e-06	7.9361e-06
1492	AB57_1491	-	type VI secretion-associated protein, ImpA family	COG3515S	2463.91	3201.12	1726.71	0.539408	-0.89055	4.96387e-06	1.28131e-05
598	AB57_0588	-	khg/kdpg aldolase	COG0800G	3122.44	4055.42	2189.45	0.539883	-0.88928	0.0062216	0.010666
2759	AB57_2786	-	para-aminobenzoate/anthranilate synthase glutamine amidotransferase component	COG0512EH	1540.93	2001.11	1080.75	0.540074	-0.88877	6.12906e-06	1.5674e-05
3827	AB57_3869	-	glyoxalase/bleomycin resistance protein/dioxygenase	COG0346E	18487.9	23998.8	12977	0.540733	-0.887013	0.0061568	0.0105737
2597	AB57_2623	thiG	thiazole synthase	COG2022H	1953.76	2532.65	1374.88	0.542862	-0.881342	4.88534e-06	1.26188e-05
2287	AB57_2309	-	hypothetical protein	COG1729S	2866.3	3715.52	2017.08	0.542879	-0.881296	0.0046384	0.00808838
3846	AB57_3888	-	peptidase	COG0739M	157.025	203.466	110.583	0.543498	-0.879653	8.99501e-05	0.00020193
883	AB57_0875	-	5'-nucleotidase	COG0546R	1873.93	2428.06	1319.79	0.543559	-0.879493	7.79781e-06	1.97323e-05
2506	AB57_2536	-	L-sorbosone dehydrogenase	COG2133G	1089.81	1411.82	767.793	0.543832	-0.878767	0.00236926	0.00434345
3411	AB57_3453	sspA	stringent starvation protein A	COG0625O	682.915	884.287	481.542	0.544554	-0.876852	0.00362588	0.00642437
89	AB57_0086	nadC	hypothetical protein	-	9443.75	12226.6	6660.91	0.544789	-0.87623	5.90803e-06	1.51288e-05
3748	AB57_3789	-	hypothetical protein	COG5515S	650.639	842.314	458.965	0.544886	-0.875973	3.58284e-05	8.44605e-05
328	AB57_0322	-	putative periplasmic carboxyl-terminal protease	COG0793M	974.241	1260.91	687.571	0.545296	-0.874888	1.40875e-05	3.47816e-05
2857	AB57_2885	-	fatty acid desaturase	COG3239I	22711.6	29381.5	16041.8	0.545983	-0.873071	0.0360079	0.0541435
66	AB57_0062	ribF	riboflavin biosynthesis protein RibF	COG0196H	2124.38	2747.87	1500.88	0.546198	-0.872504	8.53255e-06	2.1521e-05
3001	AB57_3041	-	lysine exporter protein	COG1280E	611.225	789.655	432.795	0.548081	-0.867538	1.9781e-05	4.78889e-05
3531	AB57_3567	-	hypothetical protein	-	251.8	325.159	178.442	0.548784	-0.865689	0.00574594	0.00991664
3079	AB57_3118	trpS	tryptophanyl-tRNA synthetase II	COG0180J	3671.18	4740.13	2602.23	0.548978	-0.86518	5.87155e-06	1.50454e-05
2958	AB57_2992	purL	phosphoribosylformylglycinamidine synthase	COG0046F	13806.7	17818.2	9795.2	0.54973	-0.863206	4.3138e-05	0.000100769
1103	AB57_1098	ureJ	urease accessory protein J	COG2370O	386.511	498.704	274.318	0.550062	-0.862333	5.16943e-05	0.000119526
3814	AB57_3856	hutG	formimidoylglutamase	COG0010E	430.974	555.978	305.969	0.550325	-0.861644	0.00299066	0.00536789
3503	AB57_3537	engB	ribosome biogenesis GTP-binding protein YsxC	COG0218R	1283.5	1655.76	911.23	0.550338	-0.861611	1.0976e-05	2.74151e-05
170	AB57_0164	-	ParA family protein	COG1192D	1379.19	1779.16	979.217	0.55038	-0.8615	1.23895e-05	3.07073e-05
2319	AB57_2343	-	molybdopterin biosynthesis protein	COG0303H	283.014	365.03	200.998	0.550635	-0.860832	6.50921e-05	0.000148986
1305	AB57_1301	-	hypothetical protein	-	2679.66	3456.17	1903.15	0.550653	-0.860784	1.14166e-05	2.84603e-05
498	AB57_0487	-	hypothetical protein	COG2220R	1302.21	1679.43	924.987	0.550775	-0.860465	8.56464e-05	0.000193054
2984	AB57_3022	-	lipoprotein-releasing system transmembrane protein LolE	COG4591M	678362	874297	482426	0.551787	-0.857815	1.23363e-05	3.0595e-05
1138	AB57_1135	-	DNA polymerase III subunit epsilon	COG0328L	1161.73	1497.19	826.261	0.551873	-0.857591	1.3994e-05	3.45728e-05
959	AB57_0947	-	ATP-dependent dsDNA exonuclease	COG0419L	3545.74	4565.83	2525.65	0.553164	-0.85422	9.45173e-06	2.37154e-05
3662	AB57_3700	-	DNA/RNA non-specific endonuclease G protein	COG1864F	1353.77	1743.15	964.394	0.553249	-0.853999	1.51985e-05	3.73098e-05
3059	AB57_3098	-	hypothetical protein	COG1534J	2051.53	2641.37	1461.69	0.553382	-0.853651	1.16704e-05	2.90744e-05
3509	AB57_3543	-	NAD dependent epimerase/dehydratase family	COG0451MG	1528.99	1968.34	1089.64	0.553584	-0.853127	1.96456e-05	4.75909e-05
2438	AB57_2465	-	hypothetical protein	COG0729M	5668.3	7293.35	4043.26	0.554376	-0.851063	1.56598e-05	3.83447e-05
644	AB57_0634	-	hypothetical protein	-	393524	506336	280711	0.554396	-0.851012	1.0187e-05	2.54939e-05
3858	AB57_3900	-	hypothetical protein	-	153.326	197.022	109.63	0.556435	-0.845715	0.00031705	0.000662064
2600	AB57_2626	-	hydrolase	COG2945R	670.156	860.454	479.859	0.557682	-0.842486	2.67276e-05	6.4103e-05
713	AB57_0705	pheT	phenylalanyl-tRNA synthetase subunit beta	COG0072J	615842	790568	441115	0.557972	-0.841737	6.29466e-05	0.000144418
3305	AB57_3346	-	acetyl-CoA acetyltransferase	COG0183I	3111.33	3992.16	2230.51	0.558722	-0.839796	2.00982e-05	4.86182e-05
1594	AB57_1595	-	indolepyruvate ferredoxin oxidoreductase	COG4231C	8502.51	10908.8	6096.24	0.558838	-0.839499	0.177713	0.229361
2746	AB57_2776	-	hypothetical protein	COG0327S	1984.86	2546.17	1423.55	0.559093	-0.838839	1.82167e-05	4.42962e-05
2556	AB57_2586	-	hypothetical protein	COG3111S	776.139	994.901	557.378	0.560235	-0.835896	0.0885615	0.123068
3629	AB57_3665	-	cation efflux system protein	COG1230P	3528.39	4520.09	2536.7	0.561204	-0.833402	2.99145e-05	7.12594e-05
2337	AB57_2361	-	hypothetical protein	-	3911.31	5009.8	2812.81	0.561461	-0.832742	2.77435e-05	6.6457e-05
2484	AB57_2513	alr	alanine racemase	COG0787M	1200.99	1538.15	863.835	0.561607	-0.832367	2.58168e-05	6.19571e-05
1572	AB57_1573	phnX	phosphonoacetaldehyde hydrolase	COG0637R	79.5939	101.923	57.2646	0.56184	-0.831769	0.00117426	0.00224664
1326	AB57_1323	cinA	competence/damage-inducible protein CinA	COG1546R	1643.88	2104.94	1182.82	0.561923	-0.831556	3.20722e-05	7.6305e-05
3117	AB57_3158	adeK	multidrug efflux protein AdeK	COG1538MU	5.47043e+06	6.99957e+06	3.94129e+06	0.563075	-0.8286	2.98961e-05	7.12594e-05
1178	AB57_1173	-	bifunctional succinylornithine transaminase/acetylornithine transaminase	COG4992E	601236	768299	434173	0.56511	-0.823397	0.000124409	0.000274184
2820	AB57_2846	-	hypothetical protein	COG2879S	1.17358e+06	1.49783e+06	849332	0.56704	-0.818477	3.59085e-05	8.45976e-05
3875	AB57_3917	-	hypothetical protein	-	2192.7	2798.37	1587.03	0.567129	-0.818252	3.93273e-05	9.24262e-05
3829	AB57_3871	hppD	4-hydroxyphenylpyruvate dioxygenase	COG3185ER	39697.8	50594.5	28801.2	0.569255	-0.812853	3.54616e-05	8.38005e-05
2619	AB57_2647	-	hypothetical protein	COG3174S	363.433	462.772	264.094	0.570678	-0.809252	0.000101794	0.000226803
2472	AB57_2500	-	hypothetical protein	COG1806S	2103.74	2677.15	1530.32	0.571621	-0.80687	3.46316e-05	8.19898e-05
1516	AB57_1517	-	L-serine dehydratase	COG1760E	613.482	780.59	446.375	0.571843	-0.806308	0.000739095	0.00145742
514	AB57_0504	-	hypothetical protein	-	2319.75	2951.47	1688.02	0.571924	-0.806105	3.96621e-05	9.31564e-05
1202	AB57_1198	-	GntR family transcriptional regulator	COG1802K	577.509	734.613	420.405	0.57228	-0.805207	9.53265e-05	0.000213379
538	AB57_0528	-	hypothetical protein	-	12315.6	15664.4	8966.88	0.572437	-0.804812	0.00126152	0.00240287
1134	AB57_1131	-	hypothetical protein	COG2823R	5609.1	7131.31	4086.9	0.573092	-0.80316	3.30813e-05	7.86573e-05
545	AB57_0535	-	TonB protein	COG0810M	1852.47	2354.58	1350.37	0.57351	-0.80211	0.059515	0.0855695
2189	AB57_2207	-	acyl-CoA dehydrogenase	COG1960I	647.291	822.553	472.029	0.573858	-0.801234	9.04848e-05	0.000202894
1759	AB57_1769	-	hypothetical protein	COG2320S	313.666	398.588	228.744	0.573887	-0.801161	0.000248583	0.000526788
3754	AB57_3795	-	esterase	COG0657I	1077.08	1368.6	785.565	0.57399	-0.800902	6.49106e-05	0.000148659
1978	AB57_1996	-	hypothetical protein	COG3663L	828.988	1053.18	604.799	0.574262	-0.800218	7.67401e-05	0.000173893
3291	AB57_3329	-	TonB-dependent receptor	COG1629P	1833.35	2328.92	1337.77	0.574416	-0.799832	6.02795e-05	0.000138629
861	AB57_0849	smc	chromosome segregation protein SMC	COG1196D	4829.17	6134.16	3524.18	0.574517	-0.799578	3.44748e-05	8.16687e-05
2589	AB57_2615	-	nitroreductase	COG0778C	1873.65	2379.77	1367.53	0.574648	-0.79925	5.57577e-05	0.00012869
3007	AB57_3048	radA	DNA repair protein RadA	COG1066O	971.046	1233.05	709.039	0.575027	-0.798298	8.89318e-05	0.000199876
2403	AB57_2428	hpcD	5-carboxymethyl-2-hydroxymuconate isomerase	COG3232E	746.009	947.036	544.983	0.575461	-0.79721	0.000104137	0.00023149
2326	AB57_2350	-	molybdopterin-guanine dinucleotide synthase	COG0746H	264.996	336.403	193.589	0.575469	-0.797191	0.000339005	0.00070562
2943	AB57_2976	cysW	sulfate ABC transporter, permease protein CysW	COG4208P	67039.9	85082.4	48997.4	0.575882	-0.796156	0.183199	0.23456
1223	AB57_1219	add	adenosine deaminase	COG1816F	6213.6	7884.95	4542.25	0.576065	-0.795696	4.91505e-05	0.000113917
3313	AB57_3355	-	AraC family transcriptional regulator	COG2207K	3632.26	4608.49	2656.03	0.576334	-0.795024	4.88739e-05	0.000113344
68	AB57_0064	-	putative MTA/SAH nucleosidase	COG0775F	842.7	1068.3	617.099	0.577644	-0.791746	8.56156e-05	0.000193054
1102	AB57_1097	ureG	urease accessory protein G	COG0378OK	418.456	529.878	307.034	0.579442	-0.787264	0.000130889	0.000287643
2799	AB57_2826	-	hypothetical protein	-	548.015	693.931	402.099	0.579451	-0.787241	0.000626299	0.00125163
1834	AB57_1846	-	Dyp-type peroxidase	COG2837P	3379.48	4278.62	2480.34	0.579705	-0.786609	7.49773e-05	0.000170199
1787	AB57_1799	msbA	lipid A export permease/ATP-binding protein MsbA	COG1132V	229652	290730	168575	0.579834	-0.786288	6.0412e-05	0.000138851
3550	AB57_3588	-	glutamate dehydrogenase	COG0334E	42318.7	53570.1	31067.2	0.579935	-0.786036	6.53412e-05	0.000149468
3560	AB57_3599	-	hypothetical protein	COG1289S	2463.05	3117.07	1809.02	0.580359	-0.784981	7.46601e-05	0.000169678
121	AB57_0117	-	DNA-binding transcriptional repressor LldR	COG2186K	18831.6	23824.8	13838.4	0.580841	-0.783784	8.43026e-05	0.000190248
3627	AB57_3663	-	hypothetical protein	-	1653.48	2091.66	1215.3	0.581022	-0.783335	9.85229e-05	0.000219896
2672	AB57_2701	-	hypothetical protein	-	1893.98	2395.29	1392.67	0.581423	-0.782341	9.91493e-05	0.000221038
1821	AB57_1833	-	heme-binding protein A	COG0747E	1352.37	1710.24	994.501	0.581499	-0.782151	7.30481e-05	0.00016621
3746	AB57_3787	murG	undecaprenyldiphospho-muramoylpentapeptide beta-N- acetylglucosaminyltransferase	COG0707M	2059.94	2604.9	1514.98	0.581588	-0.781931	4.4533e-05	0.000103901
3712	AB57_3751	-	two-component system response regulator protein	COG2197TK	2454.08	3103.26	1804.9	0.581614	-0.781866	6.21634e-05	0.000142706
15	AB57_0015	-	DedA family protein	COG0586S	676.168	854.985	497.352	0.581708	-0.781632	9.68333e-05	0.0002165
2860	AB57_2891	-	hypothetical protein	COG0628R	1698.95	2147.6	1250.3	0.582185	-0.780449	0.000450867	0.000923372
3764	AB57_3805	-	hypothetical protein	COG3248M	1358.95	1716.35	1001.55	0.583532	-0.777118	9.22999e-05	0.000206844
3242	AB57_3285	gatA	aspartyl/glutamyl-tRNA amidotransferase subunit A	COG0154J	1.54622e+06	1.95274e+06	1.13971e+06	0.583649	-0.776828	6.65715e-05	0.000152011
3768	AB57_3809	parE	DNA topoisomerase IV subunit B	COG0187L	3210.93	4052.51	2369.35	0.584663	-0.774322	4.63668e-05	0.000107848
3519	AB57_3554	-	toluene tolerance efflux transporter	COG1127Q	560372	707103	413641	0.58498	-0.773541	0.0366542	0.0550169
3142	AB57_3183	prpF	AcnD-accessory protein PrpF	COG2828S	2901.27	3659.71	2142.84	0.58552	-0.772209	8.85031e-05	0.000199029
3859	AB57_3901	dnaJ	chaperone protein DnaJ	COG0484O	4742.55	5981.83	3503.28	0.585654	-0.771879	4.42203e-05	0.000103234
1521	AB57_1522	paaJ	phenylacetate-CoA oxygenase subunit PaaJ	COG2151R	157.824	199.054	116.593	0.585738	-0.771672	0.309709	0.375131
159	AB57_0155	-	acyl-CoA dehydrogenase	COG1960I	17905.3	22581.1	13229.6	0.58587	-0.771348	9.00508e-05	0.000202038
3451	AB57_3489	-	hypothetical protein	-	922.946	1163.81	682.082	0.586076	-0.77084	0.000106693	0.000236762
2877	AB57_2908	-	adenylate cyclase	COG3025S	4748.94	5982.94	3514.95	0.587497	-0.767348	8.83782e-05	0.000198864
1711	AB57_1719	-	hypothetical protein	COG2141C	106.819	134.568	79.0697	0.587582	-0.767137	0.00196831	0.00364302
503	AB57_0492	-	transcriptional regulator, LysR family	COG0583K	763.449	961.594	565.304	0.587883	-0.7664	0.000122961	0.000271301
3314	AB57_3356	-	acetyl-CoA acetyltransferase	COG0183I	149.979	188.823	111.135	0.588569	-0.764718	0.000930886	0.00180517
1224	AB57_1220	-	cytochrome B561	COG3038C	519.968	654.4	385.536	0.589144	-0.763307	0.00020223	0.000434524
367	AB57_0361	trpE	anthranilate synthase component I	COG0147EH	1213.86	1526.64	901.074	0.590234	-0.760641	0.000155389	0.000338211
197	AB57_0191	atpA	F0F1 ATP synthase subunit alpha	COG0056C	94099	118335	69862.6	0.590378	-0.760289	7.48348e-05	0.000169975
2324	AB57_2348	moaA	molybdenum cofactor biosynthesis protein A	COG2896H	1214.6	1525.77	903.428	0.592114	-0.756053	0.000211061	0.000451739
452	AB57_0440	-	magnesium Mg(2+)/cobalt Co(2+) transport protein	COG0598P	2539.99	3190.05	1889.92	0.592441	-0.755256	0.000142097	0.000310682
2581	AB57_2607	purF	amidophosphoribosyltransferase	COG0034F	4537.31	5698.17	3376.45	0.59255	-0.754991	0.000206862	0.000443242
1849	AB57_1861	-	peptidyl-prolyl cis-trans isomerase	COG0760O	20820.9	26146.6	15495.3	0.592631	-0.754793	8.26753e-05	0.000186794
1405	AB57_1403	-	lipoprotein	-	6538.57	8202.24	4874.9	0.594338	-0.750644	0.000172482	0.000373727
2571	AB57_2597	-	patatin family phospholipase	COG1752R	2051.49	2573.18	1529.81	0.594523	-0.750196	0.000158102	0.000343533
1070	AB57_1063	-	carbonate dehydratase	COG0288P	9141.41	11463.6	6819.17	0.594853	-0.749396	0.000160206	0.00034791
264	AB57_0258	-	ISPpu12 hypothetical protein	-	23823	29847.7	17798.4	0.596307	-0.745873	0.000154999	0.000337552
2294	AB57_2316	dxr	1-deoxy-D-xylulose 5-phosphate reductoisomerase	COG0743I	2548.72	3192.56	1904.88	0.596663	-0.745012	0.00012655	0.000278619
3003	AB57_3043	dapF	diaminopimelate epimerase	COG0253E	2411.61	3019.89	1803.33	0.597152	-0.743829	0.000122363	0.000270136
2622	AB57_2650	-	phenazine biosynthesis protein PhzF family	COG0384R	1328.89	1662.17	995.602	0.598978	-0.739426	0.00018293	0.000394814
1893	AB57_1906	-	poly(R)-hydroxyalkanoic acid synthase	COG3243I	867.232	1084.27	650.189	0.599654	-0.737799	0.000262833	0.000555765
3279	AB57_3317	-	multidrug efflux protein	COG0845M	1695.48	2119.33	1271.64	0.60002	-0.736918	0.000192902	0.000414944
143	AB57_0139	dadX	alanine racemase	COG0787M	3883.55	4853.76	2913.34	0.600223	-0.736429	0.000198726	0.000427232
115	AB57_0111	galU	UTP-glucose-1-phosphate uridylyltransferase	COG1210M	5694.76	7116.36	4273.17	0.600471	-0.735834	0.000233145	0.000495706
476	AB57_0465	-	hypothetical protein	COG3791S	1523.08	1901.84	1144.32	0.601692	-0.732903	0.000177096	0.000383079
3032	AB57_3074	-	hypothetical protein	-	398.725	497.843	299.606	0.601808	-0.732624	0.000671148	0.00133503
3274	AB57_3312	-	type IV pilus methyl-accepting chemotaxis sensory transducer PilJ	COG0840NT	8835.94	11026.7	6645.14	0.602639	-0.730635	0.000179827	0.000388551
1328	AB57_1325	rlmL	23S rRNA m(2)G2445 methyltransferase	COG1092R	3464.12	4322.73	2605.51	0.602746	-0.730377	0.000139563	0.000305661
1453	AB57_1452	-	hypothetical protein	COG1914P	852.875	1063.9	641.853	0.603303	-0.729045	0.000465943	0.000952369
359	AB57_0353	-	hypothetical protein	COG3071H	2636.06	3287.28	1984.84	0.603795	-0.727869	0.000216866	0.000463136
2897	AB57_2930	-	glycosyltransferase	COG1215M	206845	257942	155749	0.603814	-0.727824	0.000284284	0.000597849
3683	AB57_3722	-	methyltransferase	COG2230M	1626.17	2027.24	1225.11	0.604326	-0.726601	0.000236977	0.000503577
528	AB57_0518	-	alcohol dehydrogenase	COG0604CR	1175.07	1464.67	885.456	0.604542	-0.726086	0.000299641	0.000627983
547	AB57_0537	-	biopolymer transport protein ExbD/TolR	COG0848U	864276	1.07725e+06	651303	0.604597	-0.725953	0.00422175	0.00741314
2578	AB57_2604	-	2-ketogluconate reductase	COG1052CHR	2689.46	3350.96	2027.95	0.605186	-0.72455	0.000224464	0.000478302
2890	AB57_2923	-	D-ala-D-ala-carboxypeptidase	COG1686M	2938.64	3660.91	2216.36	0.605412	-0.724011	0.000732795	0.0014487
2773	AB57_2800	hemE	uroporphyrinogen decarboxylase	COG0407H	1291.34	1608.19	974.48	0.605948	-0.722734	0.000240602	0.000510718
2596	AB57_2622	thiS	thiamine biosynthesis protein ThiS	COG2104H	436.34	543.369	329.311	0.606053	-0.722485	0.0303187	0.046172
38	AB57_0038	-	PAP2 superfamily protein	-	308.445	384.004	232.887	0.60647	-0.721491	0.000565299	0.00113678
517	AB57_0507	asd	aspartate-semialdehyde dehydrogenase	COG0136E	3573.05	4446.81	2699.28	0.607014	-0.720197	0.0171014	0.0272704
459	AB57_0447	gspF	general secretion pathway protein F	COG1459NU	1249.17	1554.58	943.75	0.607076	-0.72005	0.000299753	0.000627983
2588	AB57_2614	gpsA	NAD(P)H-dependent glycerol-3-phosphate dehydrogenase	COG0240C	2523.25	3138.83	1907.67	0.607765	-0.718413	0.000178572	0.000386056
125	AB57_0121	-	GntR family transcriptional regulator	COG1802K	26389.4	32823.3	19955.4	0.607963	-0.717946	0.000328428	0.000684343
629	AB57_0619	-	RND family efflux transporter MFP subunit	COG0845M	1208.4	1502.55	914.238	0.608456	-0.716774	0.000284609	0.000598207
946	AB57_0934	dut	deoxyuridine 5'-triphosphate nucleotidohydrolase	COG0756F	862.974	1073.02	652.93	0.608498	-0.716676	0.0578505	0.0833315
2370	AB57_2395	-	universal stress protein family	COG0589T	24720.7	30713.6	18727.8	0.609755	-0.713698	0.0331905	0.0501544
1496	AB57_1495	-	D-alanyl-D-alanine carboxypeptidase	COG3108S	453.7	563.644	343.755	0.60988	-0.713404	0.000473939	0.000966155
3691	AB57_3730	-	GABA permease	COG1113E	766.458	951.881	581.035	0.610407	-0.712156	0.0186551	0.029504
785	AB57_0772	-	family 1 extracellular solute-binding protein	COG0725P	141.617	175.815	107.419	0.610973	-0.710819	0.00254833	0.00464307
3699	AB57_3738	-	GlpM family protein	COG3136R	204.618	253.934	155.301	0.61158	-0.709387	0.00114113	0.00218867
578	AB57_0568	tatC	twin arginine-targeting protein translocase TatC	COG0805U	185.401	230.053	140.749	0.611811	-0.708842	0.00183413	0.00341434
513	AB57_0503	-	putative L-asparaginase I	COG0252EJ	1339.46	1661.98	1016.95	0.611889	-0.708658	0.000280363	0.000590245
3696	AB57_3735	-	major facilitator family transporter	COG2814G	2776.53	3444.61	2108.45	0.612101	-0.708158	0.000273958	0.000577707
753	AB57_0744	-	protein FilF	-	6150.61	7628.81	4672.41	0.612468	-0.707293	0.000332006	0.000691425
2828	AB57_2856	-	major facilitator superfamily protein	COG0738G	2607.28	3233.52	1981.05	0.612662	-0.706837	0.000310736	0.000649583
1644	AB57_1649	-	GntR family transcriptional regulator	COG1167KE	200.109	248.17	152.049	0.612683	-0.706788	0.00153182	0.00288355
386	AB57_0375	-	Na+/H+ antiporter NhaC	COG2056R	1174.86	1456.82	892.897	0.612909	-0.706254	0.000352822	0.000733589
2669	AB57_2698	-	hypothetical protein	-	35.0648	43.4774	26.6523	0.613015	-0.706007	0.0272442	0.04192
911	AB57_0898	-	putative transporter	COG1292M	1767.16	2188.21	1346.1	0.615161	-0.700963	0.000392874	0.000811618
2383	AB57_2408	-	TonB-dependent siderophore receptor	COG1629P	951.034	1177.57	724.499	0.61525	-0.700755	0.00228359	0.00419637
3247	AB57_3290	-	hypothetical protein	-	685.2	848.071	522.329	0.615902	-0.699227	0.000548264	0.00110483
44	AB57_0044	-	transglycosylase	COG2951M	6039.61	7474.74	4604.48	0.616006	-0.698984	0.000269461	0.000568846
2729	AB57_2758	-	OmpW family protein	COG3047M	642.728	795.423	490.033	0.616065	-0.698845	0.000864695	0.00168613
1079	AB57_1072	estB	alpha/beta hydrolase fold protein EstB	COG0596R	2822.64	3491.88	2153.41	0.61669	-0.697383	0.000310682	0.000649583
1343	AB57_1342	hrpA	ATP-dependent helicase HrpA	COG1643L	10405.4	12860.1	7950.67	0.618243	-0.693755	0.000377069	0.000781477
3586	AB57_3626	ispH	4-hydroxy-3-methylbut-2-enyl diphosphate reductase	COG0761IM	4742.51	5857.82	3627.21	0.619208	-0.691504	0.000404659	0.000833732
2293	AB57_2315	rseP	peptidase M50 membrane-associated zinc metallopeptidase	COG0750M	2283.7	2820.51	1746.88	0.619348	-0.691177	0.000541093	0.00109266
2945	AB57_2978	-	transcriptional regulator CysB-like protein	COG0583K	2397.79	2961.39	1834.18	0.619364	-0.691141	0.000511464	0.00103772
2989	AB57_3029	-	putative RND family drug transporter	COG1538MU	3190.02	3939.44	2440.6	0.61953	-0.690754	0.000609801	0.00122118
1491	AB57_1490	clpV	type VI secretion ATPase, ClpV1 family	COG0542O	3557.06	4392.07	2722.05	0.619765	-0.690208	0.000473235	0.000965228
770	AB57_0761	argJ	bifunctional ornithine acetyltransferase/N-acetylglutamate synthase	COG1364E	5377.29	6639.53	4115.05	0.61978	-0.690172	0.00027445	0.000578428
1865	AB57_1877	-	hypothetical protein	-	48.9935	60.4695	37.5175	0.620436	-0.688645	0.0213412	0.0334642
1018	AB57_1006	-	choline transport protein BetT	COG1292M	2552.79	3149.41	1956.17	0.621123	-0.687048	0.000478737	0.000975421
2252	AB57_2274	-	acetylornithine aminotransferase	COG4992E	1511.9	1865.19	1158.6	0.621171	-0.686938	0.000439715	0.000902106
1732	AB57_1741	-	hypothetical protein	COG0697GER	1772.06	2185.89	1358.22	0.62136	-0.686498	0.000502737	0.00102162
3360	AB57_3406	-	putative polysaccharide deacetylase	COG0726G	2.56789e+06	3.16745e+06	1.96833e+06	0.621423	-0.686352	0.000405266	0.000834399
289	AB57_0283	-	beta-lactamase TEM	COG2367V	7439.72	9172.73	5706.7	0.622137	-0.684695	0.000397826	0.000820529
2861	AB57_2892	-	ATP-dependent helicase HepA	COG0553KL	8511.82	10493.1	6530.58	0.622371	-0.684152	0.00039165	0.000809521
1595	AB57_1596	-	transcriptional regulator, LysR family	COG0583K	939.324	1157.47	721.174	0.623059	-0.68256	0.00346781	0.00616979
3786	AB57_3827	phoB	phosphate regulon transcriptional regulatory protein PhoB	COG0745TK	1193.72	1470.21	917.244	0.623888	-0.68064	0.000473098	0.000965228
1887	AB57_1900	-	hypothetical protein	-	10423.5	12833.3	8013.83	0.624458	-0.679323	0.000464457	0.000949835
614	AB57_0604	ispG	4-hydroxy-3-methylbut-2-en-1-yl diphosphate synthase	COG0821I	338840	417151	260529	0.624543	-0.679127	0.000430363	0.00088339
2904	AB57_2937	-	tRNA-dihydrouridine synthase B	COG0042J	659.732	812.16	507.304	0.624636	-0.678913	0.000694329	0.0013783
3361	AB57_3407	-	hypothetical protein	-	1.32811e+06	1.6349e+06	1.02131e+06	0.624693	-0.67878	0.0077706	0.0131406
2081	AB57_2099	-	type III restriction enzyme, res subunit	COG1061KL	4891.36	6020.5	3762.22	0.624901	-0.678301	0.000662452	0.00131977
1973	AB57_1991	pqqD	pyrroloquinoline quinone biosynthesis protein PqqD	-	829229	1.02049e+06	637967	0.625157	-0.67771	0.000389542	0.000806028
3380	AB57_3426	-	hypothetical protein	COG4982I	1047.49	1289.08	805.888	0.625163	-0.677696	0.0004445	0.000911437
502	AB57_0491	-	HAD-superfamily hydrolase	COG0560E	939.133	1155.7	722.565	0.625218	-0.677569	0.000738577	0.00145714
971	AB57_0959	-	integrase	COG4974L	790.194	972.203	608.184	0.625573	-0.676749	0.000734694	0.00145096
1550	AB57_1551	-	hypothetical protein	COG5470S	354.566	435.951	273.181	0.626633	-0.674308	0.00120734	0.00230535
194	AB57_0188	atpE	ATP synthase F0 subunit C	COG0636C	18273.3	22466.4	14080.2	0.626722	-0.674102	0.00211079	0.00389552
2265	AB57_2287	-	PTS system fructose-specific EIIBC component	COG1299G	336205	413346	259064	0.626748	-0.674043	0.00135232	0.00256568
2764	AB57_2791	-	Smr protein/MutS2	COG2840S	1455.75	1789.52	1121.99	0.626974	-0.673521	0.000428555	0.000880615
3515	AB57_3549	-	putative toluene-tolerance protein	COG1366T	8050.26	9895.83	6204.68	0.627	-0.673463	0.000693106	0.00137658
280	AB57_0274	-	hypothetical protein	-	25732.8	31631.7	19833.9	0.627024	-0.673408	0.000634793	0.0012672
523	AB57_0513	-	ABC transporter ATP-binding protein uup	COG0488R	878.758	1079.73	677.786	0.627737	-0.671767	0.000889312	0.00172889
4	AB57_0004	-	iron-sulfur cluster insertion protein ErpA	COG0316S	4469.47	5489.66	3449.27	0.62832	-0.670428	0.0955852	0.131643
263	AB57_0257	-	ISPpu12 hypothetical protein	-	25027.4	30738.7	19316	0.628391	-0.670265	0.000683097	0.0013574
2352	AB57_2377	-	DNA polymerase III subunit tau	COG2812L	5922.61	7268.11	4577.1	0.629751	-0.667146	0.000620057	0.00123979
776	AB57_0763	add	adenosine deaminase	COG1816F	1631.55	2001.72	1261.38	0.630146	-0.666242	0.00158887	0.00298657
399	AB57_0388	-	lipoprotein	-	9167.28	11244.9	7089.68	0.63048	-0.665478	0.000522569	0.00105692
2852	AB57_2880	-	diaminobutyrate decarboxylase	COG0076E	19054.8	23371	14738.6	0.630638	-0.665117	0.00366566	0.00649186
1412	AB57_1411	-	hypothetical protein	COG3117S	1.80669e+06	2.21583e+06	1.39754e+06	0.630708	-0.664955	0.000777647	0.00153031
670	AB57_0661	-	transcriptional activator protein CusR	COG0745TK	50780	62277.5	39282.5	0.630765	-0.664826	0.000547063	0.00110356
2826	AB57_2854	-	sodium/bile acid symporter family protein	COG0385R	1239.17	1519.62	958.711	0.630888	-0.664544	0.000678772	0.0013495
330	AB57_0324	-	sensor protein histidine kinase	COG0642T	1049.92	1287.13	812.718	0.631419	-0.663331	0.0100287	0.0166455
2925	AB57_2957	pdxJ	pyridoxine 5'-phosphate synthase	COG0854H	1806.16	2214.12	1398.19	0.631488	-0.663173	0.00270984	0.00490032
3226	AB57_3267	-	AraC family transcriptional regulator	COG2207K	497.027	609.189	384.864	0.631764	-0.662542	0.00159881	0.00300381
3106	AB57_3146	-	uroporphyrin-III C-methyltransferase	COG0007H	1171.85	1436.04	907.651	0.632051	-0.661888	0.000633016	0.00126439
2065	AB57_2083	adeR	AdeR	COG0745TK	415.345	508.954	321.736	0.632151	-0.661659	0.00121446	0.00231665
160	AB57_0156	-	acyl carrier protein	COG0236IQ	20074.6	24589.6	15559.5	0.63277	-0.660248	0.000812349	0.00159453
3332	AB57_3378	-	hypothetical protein	-	563.444	689.969	436.919	0.633244	-0.659167	0.000883097	0.00171854
350	AB57_0344	-	type I secretion outer membrane protein	COG1538MU	856.823	1049.21	664.44	0.633279	-0.659088	0.000839212	0.00164308
1154	AB57_1150	pyrC	dihydroorotase	COG0418F	597475	731608	463342	0.63332	-0.658994	0.00643271	0.0109937
1691	AB57_1699	-	aminotransferase AlaT	COG0436E	1920.37	2349.81	1490.93	0.634488	-0.656335	0.000718134	0.00142263
3649	AB57_3684	-	hypothetical protein	COG3152S	1238.29	1514.97	961.615	0.634743	-0.655754	0.000835049	0.00163659
3566	AB57_3606	-	FAD linked oxidase domain-containing protein	COG0277C	8357.74	10223.2	6492.32	0.63506	-0.655034	0.000825673	0.00161986
859	AB57_0847	-	hypothetical protein	COG0730R	628.987	769.141	488.833	0.635557	-0.653906	0.00120058	0.00229471
1615	AB57_1616	-	hypothetical protein	-	4174.86	5104.21	3245.51	0.63585	-0.653242	0.087784	0.122031
414	AB57_0403	-	hypothetical protein	COG5010U	1834.73	2243.12	1426.34	0.635872	-0.653192	0.000852135	0.00166501
320	AB57_0314	ribE	riboflavin synthase subunit alpha	COG0307H	5712.15	6983.16	4441.14	0.635979	-0.652949	0.000723787	0.00143162
2603	AB57_2629	-	hypothetical protein	-	1393.46	1703.5	1083.42	0.636	-0.652902	0.00120285	0.00229792
2188	AB57_2206	-	aminoglycoside phosphotransferase	COG3173R	76013.9	92914.9	59112.8	0.636204	-0.652438	0.0286887	0.0438802
616	AB57_0606	-	hypothetical protein	COG2976S	1.01205e+06	1.23665e+06	787442	0.636754	-0.651191	0.000665034	0.00132423
3461	AB57_3495	-	hypothetical protein	COG3529R	496.239	606.296	386.182	0.636953	-0.65074	0.00955559	0.0159356
2726	AB57_2755	tsf	elongation factor Ts	COG0264J	86699.6	105902	67497.2	0.637356	-0.64983	0.0115212	0.0189677
1846	AB57_1858	-	hypothetical protein	-	2706.08	3303.13	2109.03	0.638496	-0.647249	0.00111616	0.00214398
2853	AB57_2881	-	diaminobutyrate--2-oxoglutarate aminotransferase	COG0160E	16125.7	19681.1	12570.4	0.638702	-0.646784	0.000960569	0.001859
1093	AB57_1087	-	isocitrate lyase	COG2224C	12832.6	15655.6	10009.7	0.639365	-0.645287	0.00914414	0.0152759
2531	AB57_2561	-	proline/glycine betaine transporter	COG2814G	1321.39	1612.05	1030.74	0.639397	-0.645215	0.00548191	0.00949492
2348	AB57_2373	-	hypothetical protein	COG2706G	1381.6	1685.27	1077.92	0.639613	-0.644728	0.00149088	0.00281611
2865	AB57_2896	thiE	thiamine-phosphate pyrophosphorylase	COG0352H	789.213	962.52	615.905	0.639888	-0.644109	0.00111932	0.00214899
468	AB57_0456	-	hypothetical protein	COG3816S	2195.87	2677.73	1714.01	0.640099	-0.643634	0.000851883	0.00166501
1751	AB57_1761	metK	S-adenosylmethionine synthetase	COG0192H	8482.07	10341.7	6622.48	0.640368	-0.643027	0.000583165	0.00117088
2237	AB57_2258	-	ferrichrome-iron receptor	COG4774P	412.289	502.5	322.079	0.640954	-0.641708	0.00152495	0.00287429
32	AB57_0032	-	hypothetical protein	-	56.9633	69.4244	44.5023	0.641019	-0.641562	0.0262045	0.0404979
3248	AB57_3291	-	transporter	COG1133I	1326.64	1616.66	1036.62	0.64121	-0.641132	0.00142359	0.0026956
779	AB57_0766	-	glutaryl-CoA dehydrogenase	COG1960I	364.732	444.345	285.118	0.641659	-0.640121	0.00244754	0.00447435
2899	AB57_2932	-	hypothetical protein	-	807.847	984.158	631.536	0.641702	-0.640025	0.00161366	0.00303023
685	AB57_0676	-	3-hydroxyisobutyrate dehydrogenase	COG2084I	573.281	698.369	448.192	0.641769	-0.639873	0.00152541	0.00287429
726	AB57_0718	-	hypothetical protein	-	855.226	1041.82	668.629	0.641788	-0.639832	0.00150157	0.00283214
3432	AB57_3470	-	hypothetical protein	COG2961R	4899.02	5967.66	3830.38	0.641856	-0.639677	0.00104999	0.00202191
3540	AB57_3578	-	hypothetical protein	-	3876.21	4717.61	3034.82	0.643295	-0.636448	0.0038154	0.00673543
1422	AB57_1421	-	hypothetical protein	COG3108S	947.447	1152.76	742.137	0.643793	-0.635331	0.0148013	0.0239289
1793	AB57_1805	-	TatD-related deoxyribonuclease	COG0084L	4455.51	5418	3493.02	0.644707	-0.633284	0.00123545	0.00235437
610	AB57_0600	ndk	nucleoside diphosphate kinase	COG0105F	38181.5	46423.7	29939.4	0.644916	-0.632818	0.000837196	0.00163997
53	AB57_0053	-	lipoprotein	-	1094.58	1329.7	859.45	0.646347	-0.62962	0.0221719	0.0346402
2427	AB57_2454	-	hypothetical protein	-	724.531	879.803	569.26	0.647031	-0.628093	0.0028835	0.00518761
1712	AB57_1722	-	putative Acyl-CoA dehydrogenase	-	22.0806	26.8122	17.3489	0.647053	-0.628045	0.0770323	0.108019
1074	AB57_1067	-	rhomboid family protein	COG0705R	828.943	1006.52	651.369	0.647151	-0.627826	0.00165018	0.00308979
597	AB57_0587	edd	phosphogluconate dehydratase	COG0129EG	3102.18	3765.16	2439.19	0.647832	-0.626309	0.00965249	0.0160833
2937	AB57_2969	tmk	thymidylate kinase	COG0125F	1611.68	1955.7	1267.67	0.648192	-0.625508	0.00134355	0.0025503
3717	AB57_3756	acsA	acetate--CoA ligase	COG0365I	3955.83	4795.18	3116.48	0.649919	-0.621669	0.00213688	0.00394179
1882	AB57_1895	-	hypothetical protein	-	5228.58	6337.65	4119.52	0.650007	-0.621472	0.00135712	0.00257352
1944	AB57_1961	-	short-chain fatty acid transporter	COG2031I	1991.74	2414	1569.48	0.650158	-0.621139	0.207598	0.262835
2985	AB57_3023	-	hypothetical protein	COG2962R	1010.8	1224.87	796.718	0.650449	-0.620493	0.00154608	0.00290756
777	AB57_0764	-	zinc-binding dehydrogenase	COG1063ER	374.133	453.34	294.926	0.650562	-0.620241	0.00317925	0.00567733
419	AB57_0408	pilD	type IV pilus prepilin peptidase PilD	COG1989NOU	67592.3	81895.1	53289.4	0.650704	-0.619928	0.00134116	0.00254701
2938	AB57_2970	-	aminodeoxychorismate lyase	COG1559R	2132.8	2583.5	1682.1	0.651092	-0.619067	0.0148153	0.0239416
3845	AB57_3887	mutY	A/G-specific adenine glycosylase	COG1194L	405.766	491.366	320.167	0.651585	-0.617974	0.00217698	0.00401192
3763	AB57_3804	-	uracil-xanthine permease	COG2233F	279.88	338.493	221.268	0.653686	-0.613331	0.0045285	0.00791461
351	AB57_0345	phoU	phosphate transport system regulatory protein PhoU	COG0704P	1962.52	2373.38	1551.67	0.653781	-0.613121	0.00218896	0.00403207
307	AB57_0300	-	hypothetical protein	-	26759.7	32349.1	21170.3	0.654431	-0.611687	0.00192146	0.00356144
161	AB57_0157	-	amino acid adenylation	COG1020Q	2193.23	2648.57	1737.89	0.656162	-0.607876	0.0628892	0.0899849
960	AB57_0948	-	ATP-dependent dsDNA exonuclease	COG0420L	396.458	478.617	314.299	0.656681	-0.606736	0.00287952	0.00518287
257	AB57_0251	arsH	arsenical resistance protein ArsH	COG0431R	999.46	1206.41	792.513	0.656921	-0.606209	0.00266335	0.00482529
362	AB57_0356	-	putative general secretion pathway protein	-	65724.2	79321.3	52127.2	0.657165	-0.605672	0.00248085	0.00452867
407	AB57_0396	-	transcriptional regulator, IclR family	COG1414K	2505.94	3024.19	1987.68	0.657262	-0.60546	0.00242017	0.00443048
1829	AB57_1841	-	phosphoglycerate mutase	COG0406G	1439.15	1736.16	1142.15	0.657864	-0.604138	0.00247455	0.00451931
904	AB57_0892	smpB	SsrA-binding protein	COG0691O	4196.63	5062.57	3330.7	0.657907	-0.604045	0.00200208	0.0037002
2430	AB57_2457	-	hypothetical protein	-	1028.41	1240.5	816.316	0.658054	-0.603722	0.00265906	0.00482321
1843	AB57_1855	iscU	scaffold protein	COG0822C	8548.23	10309	6787.47	0.658404	-0.602956	0.0941231	0.129907
635	AB57_0625	ilvH	acetolactate synthase 3 regulatory subunit	COG0440E	1.14898e+06	1.38544e+06	912519	0.658647	-0.602422	0.00266095	0.00482321
583	AB57_0573	-	Sel1 domain-containing protein	COG0790R	15033.1	18119.3	11946.9	0.659347	-0.60089	0.0016159	0.00303296
381	AB57_0370	rpoC	DNA-directed RNA polymerase subunit beta'	COG0086K	162093	195312	128873	0.659832	-0.599829	0.00165273	0.00309305
1125	AB57_1121	-	ubiquinone biosynthesis hydroxylase, UbiH/UbiF/VisC/COQ6 family	COG0654HC	181319	218386	144253	0.660542	-0.598278	0.00185362	0.00344729
3738	AB57_3779	-	hypothetical protein	COG5389	184.828	222.525	147.131	0.661188	-0.596868	0.00819877	0.0138222
1000	AB57_0988	-	hypothetical protein	-	99.3264	119.539	79.1136	0.661821	-0.595486	0.0204476	0.0321522
447	AB57_0435	-	exonuclease V beta chain	COG1074L	2230.4	2682.81	1777.99	0.662735	-0.593497	0.00224372	0.00412703
3228	AB57_3269	-	hypothetical protein	COG3327K	2136.54	2569.58	1703.51	0.662953	-0.593022	0.00244762	0.00447435
1019	AB57_1007	-	MarC family integral membrane protein	COG2095U	905.882	1089.36	722.405	0.663147	-0.592599	0.00350819	0.00623015
1529	AB57_1530	paaY	phenylacetic acide degration protein PaaY	COG0663R	80640.3	96969.7	64311	0.663206	-0.59247	0.0273476	0.0420455
1501	AB57_1500	-	hypothetical protein	COG3214S	2201.47	2646.65	1756.29	0.66359	-0.591636	0.00294247	0.00528878
267	AB57_0261	-	hypothetical protein	-	20.4986	24.6389	16.3583	0.663923	-0.590911	0.146118	0.193239
3750	AB57_3791	pyrE	orotate phosphoribosyltransferase	COG0461F	1398.23	1680.46	1116.01	0.664108	-0.590509	0.00190177	0.00352833
744	AB57_0732	murA	UDP-N-acetylglucosamine 1-carboxyvinyltransferase	COG0766M	4747.92	5706.18	3789.67	0.664134	-0.590453	0.00206413	0.00381123
198	AB57_0192	atpG	F0F1 ATP synthase subunit gamma	COG0224C	41386.9	49733.1	33040.8	0.664362	-0.589959	0.00186209	0.00346137
1464	AB57_1463	-	glutathione-dependent formaldehyde dehydrogenase	COG1063ER	68.1543	81.8976	54.4109	0.664377	-0.589926	0.132936	0.177264
1660	AB57_1667	-	cytochrome bd ubiquinol oxidase, subunit I	COG1271C	76259.1	91613.9	60904.2	0.664792	-0.589025	0.0388242	0.0580258
3587	AB57_3627	gmk	guanylate kinase	COG0194F	5787.13	6950.17	4624.09	0.665321	-0.587878	0.00182968	0.0034077
2858	AB57_2886	-	oxidoreductase	COG1018C	9896.99	11882.3	7911.69	0.665839	-0.586754	0.190466	0.242978
1828	AB57_1840	-	3'(2'),5'-bisphosphate nucleotidase	COG1218P	2097.79	2517.23	1678.34	0.666741	-0.584801	0.00311236	0.00556819
754	AB57_0745	-	nudix hydrolase	COG1051F	3502.19	4202.42	2801.97	0.666752	-0.584778	0.00303592	0.00543901
2594	AB57_2620	rpoH	RNA polymerase factor sigma-32	COG0568K	8703.57	10443.3	6963.85	0.666824	-0.584622	0.00170763	0.00318962
463	AB57_0451	lnt	apolipoprotein N-acyltransferase	COG0815M	330553	396416	264690	0.667708	-0.582711	0.002313	0.00424839
771	AB57_0762	nadA	quinolinate synthetase	COG0379H	2428.49	2911.72	1945.26	0.668079	-0.58191	0.00322318	0.00575046
855	AB57_0843	-	cytochrome c assembly protein	COG4137R	1675.41	2008.69	1342.14	0.668165	-0.581723	0.00267993	0.00485305
2412	AB57_2438	-	glutamine amidotransferase	COG0518F	1026.34	1230.07	822.609	0.66875	-0.58046	0.00334149	0.00595603
405	AB57_0394	-	methylated-DNA--protein-cysteine methyltransferase transcription regulator	COG0350L	70972.9	85055.4	56890.3	0.668861	-0.580222	0.00302636	0.0054244
1825	AB57_1837	-	glutathione import ATP-binding protein GsiA	COG1123R	1251.96	1500.2	1003.72	0.669059	-0.579794	0.0036916	0.00653481
729	AB57_0721	-	transcriptional regulator OhrR	-	1221.34	1463.46	979.227	0.669118	-0.579667	0.0198987	0.0313297
688	AB57_0679	-	hamp domain-containing protein	-	1369.88	1641.39	1098.36	0.669165	-0.579565	0.00341265	0.00607445
438	AB57_0424	-	putative DNA helicase	COG0210L	3042.47	3645.21	2439.74	0.6693	-0.579275	0.00232656	0.00426922
2513	AB57_2542	-	two-component system sensor protein	COG0642T	145374	174128	116620	0.66974	-0.578327	0.00609246	0.0104679
3654	AB57_3691	-	cold-shock protein	COG3326S	641.999	768.593	515.405	0.670583	-0.576512	0.00436104	0.00764272
3506	AB57_3540	-	acyl-CoA thioesterase	COG1946I	3341.96	3996.72	2687.2	0.67235	-0.572715	0.00317269	0.00566824
1613	AB57_1614	-	hypothetical protein	-	2046.38	2446.89	1645.87	0.672637	-0.5721	0.137984	0.183488
3435	AB57_3473	-	hypothetical protein	-	3835.07	4584.31	3085.83	0.673129	-0.571046	0.033906	0.0511306
2196	AB57_2214	-	quinate/shikimate dehydrogenase	COG4993G	533	636.699	429.301	0.674261	-0.568622	0.00677494	0.0115377
1612	AB57_1613	-	surface antigen	-	877.89	1048.42	707.357	0.674687	-0.56771	0.199603	0.253295
1040	AB57_1028	-	hypothetical protein	COG0662G	150.716	179.988	121.445	0.674737	-0.567603	0.0165358	0.0264778
905	AB57_0893	coaD	pantetheine-phosphate adenylyltransferase	COG0669H	3426.55	4091.15	2761.95	0.675104	-0.566819	0.00446244	0.00781505
1839	AB57_1851	fdx	ferredoxin, 2Fe-2S type	COG0633C	1721.18	2051.48	1390.89	0.677993	-0.560658	0.00402196	0.00708064
3604	AB57_3644	comQ	fimbrial assembly protein PilQ	COG4796U	2301.33	2741.58	1861.08	0.678835	-0.558867	0.00447079	0.00782439
3004	AB57_3044	lysA	diaminopimelate decarboxylase	COG0019E	2787.93	3320.69	2255.17	0.679127	-0.558246	0.00413886	0.00727979
1423	AB57_1422	-	ferredoxin-1	COG1146C	2074.29	2470.56	1678.02	0.679206	-0.55808	0.00373844	0.00661167
3835	AB57_3877	-	hypothetical protein	COG3317M	7649.13	9110.32	6187.94	0.679223	-0.558043	0.00279638	0.00504735
579	AB57_0569	-	Sec-independent protein translocase protein	COG1826U	241.038	286.97	195.107	0.679884	-0.556639	0.0946907	0.130644
3379	AB57_3425	-	hypothetical protein	COG2350S	941.254	1120.2	762.305	0.680507	-0.555319	0.00447663	0.00783105
620	AB57_0610	secB	preprotein translocase subunit SecB	COG1952U	15868.7	18881.7	12855.8	0.680861	-0.554568	0.00301945	0.00541452
3137	AB57_3178	-	hypothetical protein	COG1752R	1371.83	1632.04	1111.62	0.681124	-0.55401	0.00451977	0.00790294
1854	AB57_1866	-	ABC-1 domain-containing protein	COG0661R	4151.31	4934.58	3368.03	0.682538	-0.55102	0.00429801	0.0075391
2900	AB57_2933	-	UDP-N-acetylglucosamine 2-epimerase	COG0381M	3121.46	3708.55	2534.36	0.683382	-0.549236	0.0073256	0.0124098
2613	AB57_2641	-	MutT/NUDIX family protein	COG0352H	237.482	282.09	192.873	0.68373	-0.548502	0.0116614	0.0191904
199	AB57_0193	atpD	F0F1 ATP synthase subunit beta	COG0055C	124118	147369	100866	0.684446	-0.546991	0.0134505	0.0219195
2349	AB57_2374	-	iron-containing alcohol dehydrogenase	COG1454C	798409	947844	648975	0.684685	-0.546487	0.00460414	0.0080359
1092	AB57_1086	-	transcriptional regulator, LysR family	COG0583K	2169.35	2574.98	1763.71	0.684943	-0.545944	0.00472587	0.00823347
1665	AB57_1673	-	hypothetical protein	-	507.196	601.931	412.46	0.685229	-0.545343	0.0554591	0.0802763
17	AB57_0017	gyrB	DNA gyrase subunit B	COG0187L	24818.1	29436.6	20199.6	0.686206	-0.543287	0.00498388	0.00866732
1716	AB57_1726	gltJ	glutamate/aspartate transport system permease GltJ	COG0765E	1451.05	1720.94	1181.16	0.686343	-0.542998	0.0798547	0.111855
863	AB57_0851	ligA	NAD-dependent DNA ligase	COG0272L	1464.97	1735.53	1194.41	0.68821	-0.539079	0.0089967	0.0150687
2251	AB57_2273	-	hypothetical protein	COG2905T	5596.21	6629.43	4562.99	0.688294	-0.538903	0.00585361	0.0100889
2632	AB57_2662	-	RND family efflux transporter	COG0845M	184.992	219.138	150.846	0.68836	-0.538765	0.0207923	0.03267
3643	AB57_3680	-	putative acetyltransferase	COG0456R	196.323	232.527	160.119	0.688604	-0.538254	0.0140625	0.0228493
3517	AB57_3552	-	toluene tolerance efflux transporter	COG1463Q	3.78033e+06	4.4759e+06	3.08476e+06	0.689193	-0.537019	0.00621119	0.0106529
357	AB57_0351	hemD	uroporphyrinogen-III synthase	COG1587H	293.336	347.272	239.399	0.689369	-0.536651	0.0110285	0.0182344
423	AB57_0412	secG	preprotein translocase subunit SecG	COG1314U	887.13	1049.83	724.434	0.690052	-0.535223	0.032076	0.0487136
3232	AB57_3275	thrH	phosphoserine phosphatase	COG0560E	1927.36	2280.48	1574.24	0.69031	-0.534683	0.00561721	0.00970748
996	AB57_0984	-	transcriptional regulator, LysR family	COG0583K	254.01	300.534	207.486	0.690392	-0.534513	0.0161495	0.025913
2380	AB57_2405	-	hypothetical protein	-	210.508	248.976	172.04	0.69099	-0.533264	0.15246	0.200321
961	AB57_0949	-	hypothetical protein	COG1764O	420.082	496.782	343.381	0.691211	-0.532802	0.00954487	0.0159246
444	AB57_0430	-	hypothetical protein	-	1404.99	1661.21	1148.77	0.691527	-0.532143	0.0070912	0.0120285
2608	AB57_2634	-	C4-dicarboxylate transporter DctA	COG1301C	4180.23	4941.78	3418.67	0.691788	-0.531597	0.00551209	0.00954291
2983	AB57_3021	lolD	lipoprotein releasing system, ATP-binding protein	COG1136V	1.57996e+06	1.8677e+06	1.29221e+06	0.691872	-0.531423	0.00638907	0.0109337
760	AB57_0751	fghA	S-formylglutathione hydrolase	COG0627R	199230	235501	162959	0.691967	-0.531225	0.00642126	0.0109839
2160	AB57_2178	catR	ben operon transcriptional regulator BenM	COG0583K	996.594	1177.78	815.409	0.692327	-0.530474	0.0102259	0.0169656
932	AB57_0920	-	arginyl-tRNA-protein transferase	COG2935O	5147.15	6081.95	4212.34	0.692596	-0.529914	0.0112557	0.0185781
2863	AB57_2894	-	hypothetical protein	COG3433Q	527.148	622.837	431.46	0.692734	-0.529627	0.0103325	0.0171202
2929	AB57_2961	rnc	ribonuclease III	COG0571K	857.742	1013.39	702.096	0.692822	-0.529444	0.0085149	0.0143301
2227	AB57_2247	argC	N-acetyl-gamma-glutamyl-phosphate reductase	COG0002E	3190.4	3769.08	2611.71	0.692932	-0.529214	0.00543417	0.00941646
3847	AB57_3889	-	hypothetical protein	-	308.037	363.805	252.27	0.693421	-0.528197	0.0087175	0.0146519
2577	AB57_2603	-	hypothetical protein	COG4783R	1695.62	2002.37	1388.87	0.69361	-0.527804	0.00817378	0.0137861
2766	AB57_2793	xdhB	xanthine dehydrogenase, molybdopterin binding subunit	COG4631F	321.24	379.266	263.214	0.694009	-0.526974	0.0155937	0.0251256
1189	AB57_1185	kdgD	5-dehydro-4-deoxyglucarate dehydratase	COG0329EM	303.372	357.878	248.867	0.695396	-0.524094	0.111089	0.150949
200	AB57_0194	atpC	F0F1 ATP synthase subunit epsilon	COG0355C	26882.9	31710.3	22055.5	0.695529	-0.523817	0.00473024	0.00823736
1180	AB57_1175	-	D-serine/D-alanine/glycine transporter	COG1113E	2978.42	3510.26	2446.59	0.696982	-0.520806	0.110419	0.150143
718	AB57_0710	-	exopolyphosphatase	COG0248FP	5054.4	5955.84	4152.96	0.697293	-0.520164	0.00596488	0.0102669
1886	AB57_1899	-	histidine triad protein	COG0537FGR	16804.2	19801	13807.4	0.697308	-0.520131	0.00645592	0.0110285
195	AB57_0189	atpF	F0F1 ATP synthase subunit B	COG0711C	29453.6	34676.3	24230.9	0.698775	-0.517101	0.00580819	0.0100196
3646	AB57_3681	-	hypothetical protein	COG1246E	3818.3	4495.17	3141.43	0.698845	-0.516957	0.00853398	0.014356
2586	AB57_2612	-	general secretion pathway protein L	-	1609.36	1894.64	1324.08	0.69886	-0.516925	0.00895426	0.0150159
3866	AB57_3908	-	transcriptional regulator, LysR family	COG0583K	954.121	1122.66	785.585	0.699755	-0.515079	0.00794928	0.0134368
10	AB57_0010	-	hypothetical protein	-	1104.54	1298.51	910.57	0.701244	-0.512011	0.0114734	0.0188971
3592	AB57_3632	bfr	bacterioferritin	COG2193P	18179	21362.7	14995.2	0.701934	-0.510592	0.0732073	0.103407
2142	AB57_2160	-	AraC family transcriptional regulator	COG2207K	837.373	983.917	690.828	0.702121	-0.510209	0.0117844	0.019368
1210	AB57_1206	-	monooxygenase	COG2072P	163.855	192.406	135.303	0.703215	-0.507963	0.0243903	0.0378609
141	AB57_0137	-	leucine-responsive regulatory protein	COG1522K	164.818	193.357	136.28	0.70481	-0.504695	0.0326628	0.049492
1009	AB57_0997	-	hypothetical protein	COG1075R	421.121	494.016	348.226	0.704888	-0.504535	0.0127465	0.0208427
3250	AB57_3293	-	phospholipase, patatin family	COG1752R	1090.62	1278.94	902.3	0.705508	-0.503266	0.0117586	0.0193355
1766	AB57_1776	-	MaoC domain-containing protein dehydratase	COG2030I	594.336	696.934	491.739	0.705576	-0.503127	0.00907178	0.0151813
703	AB57_0694	-	acyl-CoA synthetase	COG0318IQ	1199.08	1405.92	992.24	0.705759	-0.502752	0.0124792	0.0204317
1455	AB57_1454	-	hypothetical protein	COG4336S	177.456	208.039	146.872	0.705985	-0.502292	0.03877	0.0579672
348	AB57_0342	-	transcriptional regulator	COG1309K	39326.3	46102.8	32549.8	0.706027	-0.502206	0.0107354	0.0177574
242	AB57_0235	-	hypothetical protein	COG3686S	1124.71	1318.43	930.995	0.70614	-0.501974	0.00977913	0.0162733
880	AB57_0872	acpP	acyl carrier protein	COG0236IQ	26562.4	31123.9	22000.9	0.706881	-0.500461	0.258711	0.320092
1986	AB57_2004	-	fimbrial protein	COG3539NU	855939	1.00237e+06	709508	0.70783	-0.498524	0.00867561	0.0145879
1355	AB57_1354	cueR	Cu(I)-responsive transcriptional regulator	COG0789K	845.887	990.569	701.206	0.707882	-0.498419	0.0124385	0.0203737
442	AB57_0428	-	hypothetical protein	COG3165S	1477.56	1729.25	1225.86	0.708895	-0.496355	0.0272312	0.0419168
1421	AB57_1420	-	O-methyltransferase	COG4122R	1428.28	1671.52	1185.05	0.708965	-0.496213	0.0110784	0.0183012
3726	AB57_3767	recJ	single-stranded-DNA-specific exonuclease RecJ	COG0608L	1090.77	1276.38	905.15	0.709151	-0.495835	0.0133752	0.0218061
949	AB57_0937	-	hypothetical protein	COG3176R	426.925	499.507	354.344	0.709388	-0.495353	0.145033	0.192
3834	AB57_3876	dapA	dihydrodipicolinate synthase	COG0329EM	23012.3	26915.4	19109.3	0.709975	-0.494159	0.00836968	0.0140919
3308	AB57_3349	-	hypothetical protein	COG3749S	2.16872e+06	2.53598e+06	1.80146e+06	0.71036	-0.493377	0.0545142	0.0790272
2221	AB57_2241	-	putative peroxidase	COG0596R	1214.32	1419.94	1008.7	0.710384	-0.493329	0.0125541	0.0205367
2635	AB57_2665	glyA	serine hydroxymethyltransferase	COG0112E	15983.6	18689.1	13278	0.710469	-0.493156	0.00758375	0.0128302
3533	AB57_3571	glyQ	glycyl-tRNA synthetase subunit alpha	COG0752J	2.31196e+06	2.70276e+06	1.92115e+06	0.71081	-0.492463	0.00992874	0.0164938
508	AB57_0497	leuB	3-isopropylmalate dehydrogenase	COG0473CE	7299.33	8531.41	6067.26	0.711167	-0.491739	0.0112829	0.0186151
2969	AB57_3005	fbp	fructose-1,6-bisphosphatase	COG0158G	3235.08	3780.6	2689.56	0.711411	-0.491246	0.0087575	0.0147063
600	AB57_0590	-	shikimate kinase	COG3265G	4294.77	5018.13	3571.4	0.711699	-0.490661	0.013093	0.0213821
3797	AB57_3838	-	3,4-dihydroxy-2-butanone 4-phosphate synthase	COG0108H	8489.27	9918.37	7060.17	0.711828	-0.4904	0.0083477	0.014061
592	AB57_0582	-	hypothetical protein	-	1045.59	1221.19	869.988	0.71241	-0.489221	0.0159004	0.0255559
1790	AB57_1802	-	3-deoxy-manno-octulosonate cytidylyltransferase	COG1212M	1584.23	1849.09	1319.38	0.713528	-0.486957	0.0148303	0.0239557
506	AB57_0495	leuD	isopropylmalate isomerase small subunit	COG0066E	815.596	951.628	679.564	0.714107	-0.485788	0.0190531	0.0300843
1593	AB57_1594	-	hypothetical protein	-	1168.54	1363.03	974.056	0.714625	-0.484742	0.016466	0.0263771
697	AB57_0688	folK	2-amino-4-hydroxy-6-hydroxymethyldihydropteridine pyrophosphokinase	COG0801H	34977.4	40781.6	29173.2	0.715354	-0.483272	0.016982	0.0271135
1078	AB57_1071	estR	transcriptional regulator EstR, HTH-type	COG0583K	10570.1	12323.4	8816.84	0.715455	-0.483068	0.0120177	0.0197261
1987	AB57_2005	-	outer membrane fimbrial usher protein	COG3188NU	426807	497407	356208	0.716129	-0.481708	0.0296529	0.0452653
1780	AB57_1792	-	aminoglycoside phosphotransferase	COG3178R	731521	852498	610543	0.716181	-0.481604	0.0129892	0.0212215
732	AB57_0724	-	carbon-nitrogen hydrolase	COG0388R	4100.5	4776.94	3424.06	0.716789	-0.48038	0.0155384	0.0250471
2544	AB57_2574	-	hypothetical protein	COG2607R	262.127	305.004	219.25	0.718842	-0.476253	0.0262465	0.0405466
2955	AB57_2989	-	enoyl-CoA hydratase/isomerase	COG1024I	1.75369e+06	2.03974e+06	1.46764e+06	0.71952	-0.474893	0.0176053	0.0279973
3236	AB57_3279	-	ribonuclease G	COG1530J	3863.38	4491.86	3234.89	0.720167	-0.473596	0.0135727	0.0221093
2891	AB57_2924	-	NADH dehydrogenase	COG1252C	1095.8	1273.85	917.744	0.720451	-0.473027	0.0159827	0.0256668
2192	AB57_2210	-	metallo-beta-lactamase family protein	COG0491R	412.636	479.67	345.602	0.7205	-0.472931	0.0295954	0.0451954
2838	AB57_2866	mnmA	tRNA-specific 2-thiouridylase MnmA	COG0482J	1941.73	2256.41	1627.06	0.721087	-0.471755	0.011838	0.0194477
2429	AB57_2456	-	transcriptional regulator, LysR family	COG0583K	2501.27	2905.83	2096.7	0.72155	-0.470829	0.0185927	0.0294175
1016	AB57_1004	betI	transcriptional regulator BetI	COG1309K	203875	236836	170914	0.721655	-0.470619	0.050894	0.0741131
1767	AB57_1779	-	nucleoprotein/polynucleotide-associated enzyme	COG3122S	1221.28	1418.37	1024.19	0.722087	-0.469756	0.0179432	0.028495
2471	AB57_2499	-	hypothetical protein	-	1147.81	1332.64	962.978	0.722607	-0.468716	0.238916	0.297893
2823	AB57_2849	-	hypothetical protein	COG1509E	2736.33	3176.52	2296.13	0.722843	-0.468246	0.0169206	0.0270267
2264	AB57_2286	pfkB	1-phosphofructokinase	COG1105G	804931	934378	675483	0.722923	-0.468087	0.014583	0.0236353
2508	AB57_2538	-	aspartate racemase	COG1794M	166.04	192.674	139.406	0.723534	-0.466867	0.0386531	0.0578149
1123	AB57_1119	-	X-Pro aminopeptidase	COG0006E	3363.96	3901.79	2826.13	0.724317	-0.465306	0.0151756	0.0244929
3815	AB57_3857	hutI	imidazolonepropionase	COG1228Q	1096.92	1272	921.842	0.72472	-0.464504	0.0499173	0.0729939
3525	AB57_3561	aroE	shikimate 5-dehydrogenase	COG0169E	642.386	744.803	539.969	0.724982	-0.463983	0.0260108	0.0402468
1369	AB57_1367	-	cold-shock protein	COG1278K	35460.6	41095.9	29825.4	0.725751	-0.462454	0.119171	0.16091
3315	AB57_3357	-	3-hydroxyacyl-CoA dehydrogenase	COG1250I	521.39	603.771	439.009	0.727112	-0.459751	0.0327778	0.0496426
3522	AB57_3558	dxs	1-deoxy-D-xylulose-5-phosphate synthase	COG1154HI	4281.52	4957.95	3605.09	0.727134	-0.459707	0.0197606	0.031125
534	AB57_0524	-	putative ATP-dependent DNA helicase	COG0210L	1644.71	1904.53	1384.88	0.72715	-0.459674	0.0193612	0.0305333
439	AB57_0425	-	phosphoribosyl (-ATP, -AMP) pyrophosphohydrolase/cyclohydrolase	COG0139E	2893.54	3350.62	2436.46	0.727166	-0.459643	0.0121369	0.0199134
3401	AB57_3443	-	phospholipid/glycerol acyltransferase	COG0204I	3143.53	3637.99	2649.08	0.72817	-0.457652	0.0167889	0.0268497
1602	AB57_1603	-	long-chain fatty acid CoA ligase (AMP-binding)	COG0318IQ	2739.52	3170.16	2308.89	0.728318	-0.457359	0.0266595	0.0411352
1004	AB57_0992	-	hypothetical protein	COG2832S	32.8665	38.0329	27.7001	0.728319	-0.457358	0.197491	0.251109
2911	AB57_2944	-	glyceraldehyde-3-phosphate dehydrogenase	COG0057G	26894.1	31107.8	22680.5	0.729094	-0.455824	0.016095	0.0258363
54	AB57_0054	-	esterase	COG0657I	2530.92	2925.96	2135.88	0.729975	-0.454081	0.0245624	0.0381128
2527	AB57_2557	-	paraquat-inducible protein A	COG2995S	77116.4	89150.8	65081.9	0.730021	-0.45399	0.193555	0.246756
1429	AB57_1428	-	hypothetical protein	-	342.411	395.822	288.999	0.730124	-0.453788	0.0393118	0.0586857
522	AB57_0512	-	RhtB family transporter	COG1280E	336.174	388.466	283.882	0.730777	-0.452498	0.0395435	0.0589638
3707	AB57_3746	-	hypothetical protein	-	259.172	299.482	218.861	0.730799	-0.452453	0.0498722	0.0729555
2420	AB57_2447	miaA	tRNA delta(2)-isopentenylpyrophosphate transferase	COG0324J	2528.11	2920.35	2135.87	0.731375	-0.451317	0.0231213	0.0360651
2935	AB57_2967	nadB	L-aspartate oxidase	COG0029H	2210.07	2552.18	1867.96	0.731906	-0.45027	0.0176857	0.0281092
2610	AB57_2636	-	hypothetical protein	COG3139S	3.25135e+06	3.75372e+06	2.74897e+06	0.732332	-0.44943	0.0572103	0.0825018
1132	AB57_1129	-	hypothetical protein	COG0313R	833.466	962.193	704.74	0.732431	-0.449236	0.0182701	0.0289545
2245	AB57_2266	-	nitroreductase family protein	COG3560R	2835.92	3273.72	2398.12	0.732537	-0.449026	0.127489	0.170472
317	AB57_0311	nrdR	transcriptional regulator NrdR	COG1327K	1324.56	1528.93	1120.19	0.732658	-0.448788	0.0232065	0.0361687
2905	AB57_2938	-	hypothetical protein	-	992206	1.14521e+06	839198	0.732788	-0.448533	0.0156122	0.0251451
2618	AB57_2646	-	type II secretion system protein E	COG2804NU	987.903	1139.64	836.162	0.733706	-0.446727	0.0267055	0.0411897
2930	AB57_2962	-	hypothetical protein	-	1429.99	1648.87	1211.12	0.734516	-0.445134	0.0208342	0.0327225
196	AB57_0190	atpH	F0F1 ATP synthase subunit delta	COG0712C	31097	35831.6	26362.5	0.735733	-0.442746	0.0168507	0.0269263
1136	AB57_1133	-	NADH pyrophosphatase	COG2816L	1.13019e+06	1.30215e+06	958235	0.735887	-0.442444	0.0211159	0.033138
2290	AB57_2312	lpxD	UDP-3-O-[3-hydroxymyristoyl] glucosamine N-acyltransferase	COG1044M	3615.22	4164.62	3065.81	0.736155	-0.441919	0.0268604	0.0414042
3276	AB57_3314	pilH	type IV pilus response regulator protein PilH	COG3706T	3799.62	4376.86	3222.38	0.736232	-0.441767	0.0239035	0.03715
3490	AB57_3524	rpsC	30S ribosomal protein S3	COG0092J	82902.8	95487	70318.7	0.736421	-0.441397	0.0645615	0.0921386
3840	AB57_3882	-	glucose sorbosone dehydrogenase	COG2133G	572.809	659.756	485.863	0.736429	-0.441382	0.0467572	0.0688425
1878	AB57_1890	-	hypothetical protein	COG0730R	1476.4	1700.16	1252.65	0.736785	-0.440684	0.204433	0.259167
152	AB57_0148	-	short-chain enoyl-CoA hydratase	COG1024I	106.135	122.213	90.0573	0.736891	-0.440477	0.180646	0.232138
3562	AB57_3601	-	hypothetical protein	-	540.431	621.925	458.937	0.737929	-0.438446	0.0396551	0.0591074
3454	AB57_3491	-	hypothetical protein	-	5522.94	6355.68	4690.19	0.737952	-0.438401	0.192444	0.24542
355	AB57_0349	-	alginate biosynthesis regulatory protein	COG3279KT	1757.65	2021.64	1493.67	0.738841	-0.436664	0.027869	0.0428131
1539	AB57_1540	-	hypothetical protein	-	965.155	1109.86	820.447	0.739232	-0.4359	0.0377211	0.0564865
3121	AB57_3162	-	short-chain dehydrogenase/reductase	COG0300R	1816.13	2086.76	1545.51	0.740625	-0.433184	0.0221485	0.0346295
2143	AB57_2161	-	transcriptional regulator, TetR family	COG1309K	129.149	148.389	109.909	0.74068	-0.433078	0.0519672	0.0755335
558	AB57_0548	-	hypothetical protein	-	21.9099	25.1661	18.6537	0.741223	-0.432021	0.431245	0.50262
3749	AB57_3790	-	TonB-dependent receptor protein	COG4774P	484.36	555.893	412.826	0.742635	-0.429274	0.0393266	0.0586857
693	AB57_0684	-	short chain dehydrogenase	COG4221R	351.149	402.944	299.354	0.742916	-0.428728	0.0390426	0.0583296
2256	AB57_2278	map	methionine aminopeptidase	COG0024J	3817.09	4380.12	3254.07	0.742918	-0.428726	0.026055	0.040299
870	AB57_0860	bioC	biotin biosynthesis protein BioC	COG4106R	1314.8	1508.23	1121.38	0.743504	-0.427587	0.0336638	0.0508051
2219	AB57_2239	-	FAD/FMN-binding/pyridine nucleotide-disulfide oxidoreductase family protein	COG1902C	467.026	535.709	398.342	0.743579	-0.427442	0.119761	0.161424
74	AB57_0070	-	aliphatic sulfonates-binding protein	COG0715P	208.763	239.414	178.113	0.743956	-0.42671	0.206686	0.261922
2255	AB57_2277	-	transcriptional regulator, LysR family	COG0583K	1328.37	1523.37	1133.37	0.74399	-0.426645	0.0259468	0.0401639
1792	AB57_1804	-	type 4 fimbrial biogenesis protein	COG3215NU	1094.84	1255.09	934.58	0.744631	-0.425403	0.0405773	0.0603654
599	AB57_0589	-	high affinity gluconate permease	COG2610GE	6060.23	6945.34	5175.12	0.745122	-0.424452	0.0314287	0.0477681
2753	AB57_2780	-	hypothetical protein	COG1506E	5553.9	6357.31	4750.49	0.747249	-0.420339	0.0391419	0.0584554
2226	AB57_2246	-	hypothetical protein	COG4945G	2562.05	2932.12	2191.98	0.747576	-0.419707	0.0260706	0.0403071
210	AB57_0204	def	peptide deformylase	COG0242J	5260.69	6020.33	4501.04	0.74764	-0.419584	0.023132	0.0360672
2607	AB57_2633	-	acyl-CoA dehydrogenase	COG1960I	1171.14	1340.22	1002.06	0.747682	-0.419503	0.0361109	0.0542648
793	AB57_0780	-	transcriptional regulator	COG0583K	446.312	510.65	381.974	0.748014	-0.418862	0.0624385	0.0894064
501	AB57_0490	-	dinucleoside polyphosphate hydrolase	COG0494LR	8247.7	9436.07	7059.32	0.748121	-0.418657	0.031761	0.0482543
2737	AB57_2767	ahcY	S-adenosyl-L-homocysteine hydrolase	COG0499H	14402.8	16470.5	12335.2	0.74893	-0.417098	0.0208649	0.0327574
3610	AB57_3650	-	ribosomal RNA large subunit methyltransferase A	COG2226H	818.662	936.081	701.243	0.749126	-0.416719	0.0324547	0.0492306
3656	AB57_3693	hisF	imidazole glycerol phosphate synthase subunit HisF	COG0107E	1670.48	1909.69	1431.27	0.74948	-0.416038	0.0243712	0.0378465
2595	AB57_2621	-	hypothetical protein	COG2363S	818.907	935.966	701.847	0.749864	-0.415299	0.0326655	0.049492
2682	AB57_2711	-	hypothetical protein	-	2.94713e+06	3.36833e+06	2.52592e+06	0.749904	-0.415223	0.0468048	0.0688862
1447	AB57_1446	-	hypothetical protein	-	440.853	503.733	377.974	0.750346	-0.414373	0.146372	0.193508
1444	AB57_1443	-	RHS family protein	COG3209M	11502.3	13139.3	9865.28	0.750821	-0.41346	0.0305233	0.0464652
1942	AB57_1959	-	transcriptional regulator, LysR family	COG0583K	2541.53	2902.21	2180.85	0.751444	-0.412262	0.0377589	0.0565212
1477	AB57_1476	-	hypothetical protein	-	96.2814	109.938	82.625	0.751562	-0.412035	0.109412	0.148984
2939	AB57_2971	pabC	aminodeoxychorismate lyase	COG0115EH	633.173	722.364	543.981	0.753057	-0.409169	0.0422814	0.0627312
1776	AB57_1788	-	hypothetical protein	-	3026.37	3451.92	2600.83	0.753445	-0.408426	0.208859	0.264258
3141	AB57_3182	-	polyprenyl synthetase	COG0142H	1163.19	1326.54	999.834	0.753718	-0.407904	0.0367604	0.055155
2882	AB57_2913	-	transporter	COG1823R	4980.58	5679.2	4281.97	0.753975	-0.407412	0.0323447	0.049083
3571	AB57_3611	-	hypothetical protein	COG0730R	371.5	423.61	319.391	0.753975	-0.407412	0.0400838	0.0596772
455	AB57_0443	-	LysE family transporter	COG1280E	767.604	875.043	660.165	0.754438	-0.406527	0.0439426	0.0649462
1835	AB57_1847	-	hypothetical protein	-	598.696	682.369	515.023	0.754758	-0.405914	0.0548045	0.0793884
418	AB57_0406	-	dephospho-CoA kinase	COG0237H	42457.3	48386.8	36527.8	0.754912	-0.40562	0.0397944	0.0592921
3605	AB57_3645	comL	pilus assembly protein, PilQ	COG3168NU	278.418	317.263	239.573	0.755125	-0.405212	0.0474346	0.0696803
2582	AB57_2608	-	colicin V producing membrane protein	COG1286R	146.161	166.541	125.78	0.75525	-0.404973	0.198981	0.252838
1972	AB57_1990	pqqC	pyrroloquinoline quinone biosynthesis protein PqqC	COG5424H	781018	889881	672156	0.755333	-0.404816	0.0336862	0.0508189
3633	AB57_3669	-	cation efflux system protein	-	1044.05	1189.57	898.536	0.755345	-0.404793	0.0364216	0.0546891
3792	AB57_3833	dtd	D-tyrosyl-tRNA(Tyr) deacylase	COG1490J	369.076	420.41	317.742	0.755791	-0.403941	0.0465349	0.0685413
1768	AB57_1780	-	permease	COG3619S	1334.61	1519.49	1149.73	0.756654	-0.402295	0.0427649	0.0634035
1598	AB57_1599	-	3-methylglutaconyl-CoA hydratase	COG1024I	789.122	898.107	680.137	0.7573	-0.401064	0.271986	0.333735
1815	AB57_1827	-	biopolymer transport protein ExbD/TolR	COG0848U	178.752	203.38	154.124	0.757814	-0.400084	0.0933097	0.128923
671	AB57_0662	-	hypothetical protein	COG3667P	409.988	466.406	353.571	0.758076	-0.399585	0.21488	0.270722
146	AB57_0142	-	D-serine/D-alanine/glycine transporter	COG1113E	2066.9	2350.6	1783.21	0.758618	-0.398554	0.0504825	0.0736252
3716	AB57_3755	-	amidase	COG1335Q	330.105	375.246	284.964	0.759404	-0.39706	0.0739395	0.104253
1337	AB57_1336	-	hypothetical protein	-	29969.3	34059.5	25879	0.75982	-0.396271	0.0664011	0.0945543
3462	AB57_3496	-	hypothetical protein	-	406.491	461.835	351.147	0.760331	-0.3953	0.0427674	0.0634035
420	AB57_0409	-	pilin biogenesis protein	COG1459NU	12202.3	13862.3	10542.3	0.760501	-0.394979	0.0328479	0.0497294
2406	AB57_2433	-	hydrolase, alpha/beta fold family	COG2267I	684145	777189	591101	0.760563	-0.394861	0.0413563	0.0614532
2150	AB57_2168	-	saccharopine dehydrogenase	COG3268S	969.527	1100.35	838.704	0.762215	-0.39173	0.0532201	0.0772383
3769	AB57_3810	-	putative esterase	COG3150R	1367.29	1551.58	1183	0.762449	-0.391287	0.0500776	0.0731729
2440	AB57_2467	-	ubiquinone biosynthesis protein COQ7	COG2941H	2477.26	2810.49	2144.02	0.762865	-0.3905	0.0419607	0.0622794
3257	AB57_3301	-	flavodoxin/nitric oxide synthase	COG0369P	2366.32	2684.03	2048.61	0.763259	-0.389755	0.0488849	0.0716471
187	AB57_0181	-	homoserine/homoserine lactone efflux protein	COG1280E	809.949	918.64	701.257	0.763364	-0.389557	0.145199	0.192154
3722	AB57_3762	-	N-ethylmaleimide reductase	COG1902C	786.489	891.705	681.272	0.764011	-0.388335	0.0502608	0.0734032
3309	AB57_3350	-	sulfite reductase	COG0155P	1.34727e+06	1.52639e+06	1.16814e+06	0.765294	-0.385914	0.0623849	0.0893628
937	AB57_0925	-	threonine efflux system	COG1280E	8719.57	9872.03	7567.11	0.76652	-0.383605	0.0499771	0.0730537
1964	AB57_1982	modC	molybdenum import ATP-binding protein ModC	COG4148P	103.452	117.095	89.8078	0.766964	-0.38277	0.11299	0.153208
3119	AB57_3161	-	hypothetical protein	COG0393S	924831	1.04666e+06	803006	0.767211	-0.382305	0.0434539	0.0643472
3350	AB57_3396	-	TonB-dependent receptor	COG1629P	1695.49	1918.48	1472.5	0.767534	-0.381697	0.057577	0.0829995
2344	AB57_2369	-	hypothetical protein	COG2267I	709944	803307	616580	0.767552	-0.381663	0.0453091	0.0668124
1047	AB57_1035	-	major facilitator family transporter	COG2814G	260.812	294.937	226.687	0.768597	-0.379701	0.0891602	0.123721
3811	AB57_3853	murI	glutamate racemase	COG0796M	1115.78	1261.4	970.168	0.769122	-0.378715	0.0555252	0.0803418
193	AB57_0187	atpB	F0F1 ATP synthase subunit A	COG0356C	36902	41712.6	32091.3	0.769343	-0.378301	0.0407984	0.0606475
3469	AB57_3503	-	flavin-containing monooxygenase FMO	COG2072P	3853.23	4354.38	3352.07	0.769816	-0.377414	0.140417	0.186529
1625	AB57_1630	-	GNAT family acetyltransferase	COG2388R	1857.45	2098.34	1616.56	0.770399	-0.376323	0.156506	0.205009
2426	AB57_2452	-	16S rRNA pseudouridylate 516 synthase	COG1187J	301447	340536	262358	0.770428	-0.376268	0.379983	0.4487
2309	AB57_2333	-	hypothetical protein	-	788.983	890.955	687.011	0.771095	-0.37502	0.279225	0.341856
3813	AB57_3855	-	hypothetical protein	COG4805S	1662.77	1876.35	1449.2	0.77235	-0.372674	0.080527	0.112714
594	AB57_0584	-	fumarate hydratase	COG1951C	7538.51	8504.01	6573	0.77293	-0.371589	0.044598	0.0658392
720	AB57_0712	-	tRNA(Ile)-lysidine synthase	COG0037D	544429	613998	474861	0.773392	-0.370728	0.0538771	0.0781329
681	AB57_0672	-	NAD(P) transhydrogenase subunit beta	COG1282C	1240.6	1398.78	1082.41	0.773825	-0.369921	0.0567172	0.0819131
1164	AB57_1159	-	YD repeat protein	COG3209M	19358	21825.6	16890.5	0.773886	-0.369806	0.0515734	0.0750742
3487	AB57_3521	rpsQ	30S ribosomal protein S17	COG0186J	1.40353e+08	1.58225e+08	1.22482e+08	0.774097	-0.369414	0.0493204	0.0722305
3405	AB57_3447	-	hypothetical protein	COG4731S	1546.45	1742.53	1350.36	0.774939	-0.367845	0.0504422	0.0735942
1902	AB57_1916	-	hypothetical protein	COG3100S	4065.32	4579.48	3551.16	0.77545	-0.366894	0.0587691	0.0846102
73	AB57_0069	-	aliphatic sulfonates-binding protein	COG0715P	89.774	101.12	78.4275	0.775585	-0.366644	0.184037	0.235476
691	AB57_0682	rumA	23S rRNA 5-methyluridine methyltransferase	COG2265J	5893.04	6636.39	5149.68	0.775976	-0.365916	0.0521943	0.0758065
705	AB57_0696	-	translation initiation factor IF-3	COG0290J	11128.9	12529.4	9728.36	0.776444	-0.365047	0.0480951	0.07057
3705	AB57_3744	-	hypothetical protein	-	172825	194571	151079	0.776473	-0.364992	0.0648911	0.0925406
1609	AB57_1610	-	hypothetical protein	-	121.231	136.461	106.002	0.776789	-0.364405	0.587333	0.651672
1640	AB57_1645	-	glutathione S-transferase family protein	COG0625O	1209.35	1360.41	1058.29	0.777919	-0.362308	0.0721984	0.102056
1684	AB57_1692	-	hypothetical protein	COG1075R	1148.75	1292.12	1005.37	0.778084	-0.362003	0.0635958	0.0909286
3870	AB57_3912	fmt	methionyl-tRNA formyltransferase	COG0223J	1.21884e+06	1.37087e+06	1.06682e+06	0.778207	-0.361774	0.0587821	0.0846102
1721	AB57_1731	-	hypothetical protein	COG0217S	10596.8	11917.7	9275.97	0.778335	-0.361537	0.0496228	0.0726459
957	AB57_0945	-	twitching mobility protein	COG2805NU	242.052	272.178	211.926	0.778632	-0.360987	0.0822506	0.11496
552	AB57_0542	-	hypothetical protein	-	161.846	181.94	141.751	0.779111	-0.360099	0.119717	0.161421
1207	AB57_1203	-	GMC oxidoreductase	COG2303E	2602.39	2925.37	2279.41	0.779187	-0.359959	0.278248	0.340767
3849	AB57_3891	-	hypothetical protein	COG1064R	607.999	683.113	532.884	0.780082	-0.358303	0.0871182	0.12128
3632	AB57_3668	-	cation efflux system protein	COG1538MU	275.799	309.63	241.969	0.781478	-0.355723	0.0894726	0.124091
443	AB57_0429	-	ubiquinone/menaquinone biosynthesis methyltransferase UbiE	COG2226H	7017.92	7878.11	6157.72	0.781624	-0.355453	0.049773	0.0728381
3720	AB57_3759	-	16S ribosomal RNA methyltransferase RsmE	COG1385S	1.23618e+06	1.38631e+06	1.08606e+06	0.783416	-0.352149	0.0671454	0.0955083
3064	AB57_3103	greA	transcription elongation factor GreA	COG0782K	9959.75	11168.2	8751.33	0.783595	-0.35182	0.0612737	0.087869
2514	AB57_2544	-	cyclopropane-fatty-acyl-phospholipid synthase	COG2230M	471.451	528.554	414.347	0.783926	-0.351211	0.084727	0.118122
940	AB57_0928	minD	septum site-determining protein MinD	COG2894D	25028.3	28059.3	21997.4	0.78396	-0.351147	0.0571835	0.0825018
3567	AB57_3607	-	D-3-phosphoglycerate dehydrogenase	COG0111HE	21423.1	24000.9	18845.3	0.785193	-0.348881	0.0603824	0.0866874
1344	AB57_1343	-	3-oxoacyl-ACP synthase	COG0332I	6126.34	6862.75	5389.93	0.785389	-0.34852	0.0535412	0.077675
2767	AB57_2794	xdhA	xanthine dehydrogenase small subunit	COG4630F	534.733	598.968	470.499	0.785517	-0.348286	0.264625	0.326781
1636	AB57_1641	-	rhodanese domain protein	COG0607P	229.269	256.783	201.755	0.785703	-0.347943	0.0950484	0.131044
3355	AB57_3401	-	hypothetical protein	-	4621.36	5175.24	4067.47	0.785948	-0.347494	0.0760602	0.106733
2300	AB57_2323	ntrB	signal transduction histidine kinase, nitrogen specific, NtrB	COG3852T	1102.93	1234.96	970.895	0.786173	-0.347082	0.0731913	0.103407
3658	AB57_3695	-	AraC family transcriptional regulator	COG2207K	169.523	189.813	149.232	0.786206	-0.34702	0.140595	0.186702
2032	AB57_2050	-	hypothetical protein	-	4845.04	5424.84	4265.25	0.786245	-0.346949	0.758196	0.803813
2250	AB57_2272	-	hypothetical protein	-	1115.08	1247.77	982.396	0.787319	-0.34498	0.07079	0.100139
1373	AB57_1371	-	hypothetical protein	-	3612.49	4039.96	3185.02	0.78838	-0.343036	0.428357	0.499706
2611	AB57_2637	ppnK	inorganic polyphosphate/ATP-NAD kinase	COG0061G	1.0277e+06	1.14895e+06	906445	0.788931	-0.342028	0.0872215	0.12138
1855	AB57_1867	-	hypothetical protein	-	575.927	643.814	508.041	0.789112	-0.341699	0.103209	0.141336
60	AB57_4875		5S ribosomal RNA	#N/A	5322.23	5946.98	4697.47	0.789892	-0.340273	0.690327	0.744959
704	AB57_0695	thrS	threonyl-tRNA synthetase	COG0441J	20642.9	23065.2	18220.6	0.789961	-0.340146	0.0697016	0.0988157
1991	AB57_2009	-	hypothetical protein	-	4958.67	5539.3	4378.04	0.79036	-0.339419	0.763742	0.807474
2004	AB57_2022	-	hypothetical protein	-	4958.67	5539.3	4378.04	0.79036	-0.339419	0.763742	0.807474
2023	AB57_2041	-	hypothetical protein	-	4958.67	5539.3	4378.04	0.79036	-0.339419	0.763742	0.807474
2039	AB57_2057	-	hypothetical protein	-	4958.67	5539.3	4378.04	0.79036	-0.339419	0.763742	0.807474
740	AB57_4877		5S ribosomal RNA	#N/A	5324.84	5947.33	4702.35	0.790666	-0.338859	0.691659	0.745979
2609	AB57_2635	-	hypothetical protein	COG0547E	2127.33	2374.84	1879.83	0.79156	-0.33723	0.0890596	0.123671
2063	AB57_2081	adeB	multidrug efflux protein AdeB	COG0841V	625076	697440	552711	0.792485	-0.335545	0.0753594	0.105865
901	AB57_0889	-	ribosomal large subunit pseudouridine synthase D	COG0564J	2624.13	2927.79	2320.47	0.792568	-0.335393	0.0970379	0.133453
314	AB57_0308	-	hypothetical protein	COG2960S	1030.97	1150.21	911.737	0.792673	-0.335202	0.0916473	0.126944
433	AB57_0419	-	pH adaptation potassium efflux system transmembrane protein E	COG1863P	60222.3	67186.4	53258.3	0.792694	-0.335163	0.230141	0.287975
1596	AB57_1597	-	hydroxymethylglutaryl-CoA lyase	COG0119E	621793	693667	549919	0.79277	-0.335025	0.105106	0.143729
1948	AB57_1966	-	GntP family transporter	COG2610GE	1870.2	2086.31	1654.1	0.792837	-0.334904	0.312217	0.377812
1188	AB57_1183	gudD	glucarate dehydratase	COG4948MR	452.226	504.437	400.016	0.792995	-0.334616	0.115999	0.156957
3719	AB57_3760	-	mechanosensitive ion channel MscS	COG0668M	1.54728e+06	1.72581e+06	1.36875e+06	0.793105	-0.334416	0.0754513	0.105956
3292	AB57_3330	-	DNA-3-methyladenine glycosylase	COG2094L	993.522	1108.15	878.895	0.793119	-0.33439	0.107178	0.146252
149	AB57_0145	mmsB	3-hydroxyisobutyrate dehydrogenase	COG2084I	95.814	106.854	84.7743	0.793369	-0.333937	0.592021	0.656017
1680	AB57_1688	-	transcriptional regulator, LysR family	COG0583K	234.936	261.985	207.888	0.793509	-0.333682	0.131977	0.176107
3005	AB57_3045	-	hypothetical protein	-	206.176	229.878	182.475	0.793793	-0.333165	0.112587	0.152715
3389	AB57_3435	-	hypothetical protein	-	6087.83	6786.83	5388.84	0.794013	-0.332765	0.105595	0.144296
2512	AB57_2543	-	two-component system response regulator protein	COG0745TK	694739	774244	615235	0.794627	-0.331651	0.0870415	0.121217
1578	AB57_1579	-	2-nitropropane dioxygenase	COG2070R	1782.32	1986.08	1578.56	0.794813	-0.331312	0.104865	0.14345
1744	AB57_1753	ruvC	Holliday junction resolvase	COG0817L	835.617	930.996	740.237	0.795102	-0.330787	0.0952339	0.131206
400	AB57_0389	-	beta-hydroxylase	COG3555O	6170.58	6874.51	5466.65	0.795206	-0.330599	0.0827454	0.11561
3443	AB57_3481	-	hypothetical protein	-	3132	3489.07	2774.92	0.795319	-0.330395	0.108003	0.147222
2824	AB57_2850	-	hypothetical protein	-	2084.6	2321.92	1847.29	0.79559	-0.329903	0.0720396	0.101869
92	AB57_0088	mviN	integral membrane protein MviN	COG0728R	1378.4	1534.71	1222.09	0.796304	-0.328608	0.092956	0.128572
869	AB57_0857	bioA	adenosylmethionine-8-amino-7-oxononanoate transaminase	COG0161H	4448.01	4951.19	3944.83	0.796743	-0.327813	0.128288	0.171362
3356	AB57_3402	-	LPS glycosyltransferase subfamily	COG3306M	3359.84	3738.43	2981.25	0.79746	-0.326516	0.0976968	0.134311
3317	AB57_3359	-	phospholipase, patatin family	COG4667R	1076.99	1198.14	955.841	0.797773	-0.32595	0.0897828	0.124413
2155	AB57_2173	-	hypothetical protein	COG3802S	28.4685	31.6657	25.2714	0.79807	-0.325413	0.472336	0.54313
680	AB57_0671	-	NAD(P) transhydrogenase subunit alpha	COG3288C	256.949	285.793	228.105	0.798149	-0.32527	0.126638	0.16951
1383	AB57_1381	-	hypothetical protein	-	7553.14	8400.82	6705.46	0.798191	-0.325194	0.265056	0.327207
3357	AB57_3404	-	hypothetical protein	-	1.35923e+06	1.51124e+06	1.20722e+06	0.798829	-0.324041	0.0988661	0.135822
2103	AB57_2121	-	transcriptional regulator, LysR family	COG0583K	121.903	135.515	108.291	0.799104	-0.323545	0.163388	0.213227
1782	AB57_1794	gidB	16S rRNA methyltransferase GidB	COG0357M	3027.39	3365.06	2689.73	0.799309	-0.323174	0.0833498	0.11637
3407	AB57_3449	ksgA	dimethyladenosine transferase	COG0030J	3961.12	4402.55	3519.69	0.799465	-0.322892	0.0929164	0.128564
2267	AB57_2289	-	MarR family transcriptional regulator	COG1846K	1823.26	2026.01	1620.5	0.799848	-0.322202	0.134555	0.179236
85	AB57_0081	-	fatty acid desaturase	COG3239I	3051.91	3390.8	2713.02	0.800114	-0.321723	0.356135	0.425093
768	AB57_0759	-	suppressor of gro	COG2076P	967.684	1075.01	860.362	0.800333	-0.321328	0.150829	0.198584
3518	AB57_3553	-	toluene tolerance protein Ttg2B	COG0767Q	3.47811e+06	3.86309e+06	3.09313e+06	0.800688	-0.320687	0.0952227	0.131206
2896	AB57_2929	-	hypothetical protein	-	1.08001e+06	1.19936e+06	960658	0.800973	-0.320175	0.106372	0.145254
306	AB57_0301	-	heavy metal detoxification protein	COG1230P	30232.9	33571	26894.9	0.801134	-0.319885	0.110167	0.149854
1394	AB57_1392	-	hypothetical protein	-	2553.95	2835.48	2272.41	0.801423	-0.319365	0.0867427	0.120845
2798	AB57_2825	-	pirin domain protein	COG1741R	780.322	866.112	694.533	0.801898	-0.31851	0.112484	0.152628
1741	AB57_1750	bioB	biotin synthase	COG0502H	18580.8	20623.3	16538.2	0.801917	-0.318475	0.0931276	0.128764
363	AB57_0357	-	putative general secretion pathway protein	COG3031U	31428.2	34873.8	27982.7	0.802401	-0.317605	0.293868	0.358161
2964	AB57_2998	tolQ	protein TolQ	COG0811U	972551	1.07908e+06	866022	0.802556	-0.317326	0.10027	0.137653
220	AB57_4876		5S ribosomal RNA	#N/A	5407.16	5997.21	4817.12	0.803227	-0.31612	0.708615	0.760652
1415	AB57_1414	-	putative RND family drug transporter	COG1538MU	724063	802273	645853	0.805029	-0.312887	0.100514	0.137889
3398	AB57_3440	-	OmpA/MotB protein	COG2885M	2364.73	2619.04	2110.41	0.805793	-0.311518	0.100978	0.138428
2763	AB57_2790	trpC	indole-3-glycerol-phosphate synthase	COG0134E	1620.46	1793.58	1447.35	0.806962	-0.309428	0.0875773	0.121788
2621	AB57_2649	-	ferredoxin--NADP(+) reductase	COG1018C	2754.6	3048.25	2460.95	0.807332	-0.308766	0.0932667	0.12891
2055	AB57_2073	-	hypothetical protein	-	4921.13	5444.9	4397.35	0.80761	-0.308269	0.787927	0.826927
1411	AB57_1410	-	3-deoxy-D-manno-octulosonate 8-phosphate phosphatase	COG1778R	1484.32	1641.98	1326.66	0.807964	-0.307637	0.110926	0.15078
380	AB57_0369	rpoB	DNA-directed RNA polymerase subunit beta	COG0085K	74159.8	81997.4	66322.2	0.808833	-0.306086	0.145675	0.192719
465	AB57_0453	-	sulfurtransferase TusA	COG0425O	619.487	684.511	554.462	0.810012	-0.303984	0.152948	0.200894
3595	AB57_3635	-	hypothetical protein	COG3762S	1.21141e+06	1.33675e+06	1.08607e+06	0.812468	-0.299617	0.119538	0.161308
1969	AB57_1987	ppk	polyphosphate kinase	COG0855P	3864.64	4263.87	3465.42	0.81274	-0.299134	0.126772	0.16963
668	AB57_0659	-	copper-translocating P-type ATPase	COG2217P	1062.38	1172.13	952.638	0.812742	-0.29913	0.141909	0.188318
2234	AB57_2255	-	phospholipase	COG2829M	4797.75	5292.26	4303.23	0.813116	-0.298467	0.120959	0.162811
950	AB57_0938	-	glutamine amidotransferase, class-II	COG0121R	2245.67	2476.91	2014.43	0.813284	-0.29817	0.14773	0.194969
156	AB57_0152	-	hypothetical protein	-	142.234	156.871	127.597	0.813385	-0.29799	0.207757	0.26295
2902	AB57_2935	-	hypothetical protein	COG1814S	271.192	299.074	243.309	0.813542	-0.297711	0.186682	0.238545
1315	AB57_1311	alaS	alanyl-tRNA synthetase	COG0013J	9936.7	10957.7	8915.72	0.81365	-0.29752	0.120471	0.162314
2856	AB57_2884	-	hypothetical protein	COG2050Q	343.39	378.655	308.125	0.813734	-0.29737	0.218664	0.27504
730	AB57_0722	-	hypothetical protein	COG1846K	1328.53	1464.93	1192.13	0.813777	-0.297295	0.151597	0.199374
2965	AB57_2999	tolR	protein TolR	COG0848U	547523	603720	491326	0.813831	-0.297199	0.179975	0.231508
120	AB57_0116	lldP	L-lactate permease	COG1620C	3248.34	3578.42	2918.26	0.815517	-0.294213	0.126127	0.168942
472	AB57_0462	-	beta-lactamase	COG0491R	530497	584242	476752	0.816018	-0.293327	0.137309	0.182653
1460	AB57_1459	-	hypothetical protein	-	2270.52	2499.89	2041.16	0.816498	-0.292478	0.233722	0.292076
1013	AB57_1001	mqo	malate:quinone oxidoreductase	COG0579R	15849.7	17448.8	14250.6	0.816711	-0.292103	0.109007	0.148486
2144	AB57_2162	-	zinc-dependent hydrolase	COG2220R	273.841	301.32	246.361	0.817606	-0.290523	0.169963	0.220567
446	AB57_0434	-	exonuclease V gamma chain	COG1330L	3031.34	3335.06	2727.62	0.817862	-0.290071	0.124775	0.167307
3755	AB57_3797	-	diguanylate cyclase	COG2199T	1.18103e+06	1.29896e+06	1.06311e+06	0.818426	-0.289076	0.126395	0.169244
3630	AB57_3666	-	cation efflux system protein	COG3696P	1.05841e+06	1.16383e+06	952985	0.818835	-0.288355	0.147162	0.19442
2223	AB57_2243	-	hypothetical protein	COG1742S	388.914	427.535	350.292	0.81933	-0.287483	0.149559	0.197046
3504	AB57_3538	-	hypothetical protein	COG3687R	1048.81	1152.95	944.68	0.81936	-0.28743	0.135697	0.180696
2933	AB57_2965	-	thioesterase superfamily	COG0824R	389.406	428.004	350.808	0.819637	-0.286943	0.133572	0.177988
431	AB57_0417	-	putative monovalent cation/H+ antiporter subunit G	COG1320P	554.153	609.078	499.227	0.819644	-0.286931	0.142401	0.18884
3399	AB57_3441	-	Ser/Thr protein phosphatase family protein	COG1408R	4014.56	4405.77	3623.35	0.822409	-0.282073	0.177202	0.22878
1090	AB57_1084	-	citrate transporter	COG2851C	4149.52	4552.32	3746.73	0.823038	-0.280969	0.142337	0.18882
1604	AB57_1605	-	hypothetical protein	COG3203M	843.142	924.74	761.543	0.823521	-0.280123	0.672932	0.729861
2845	AB57_2873	pstA	phosphate ABC transporter permease	COG0581P	691135	757792	624479	0.824077	-0.279149	0.153744	0.201871
1094	AB57_1088	-	lipoprotein	COG3015MP	20380.4	22344.5	18416.3	0.824199	-0.278936	0.18691	0.238757
3241	AB57_3284	-	glutamyl-tRNA(Gln) amidotransferase subunit C	COG0721J	1077.73	1181.55	973.91	0.824263	-0.278823	0.128195	0.171296
2572	AB57_2598	-	hypothetical protein	COG2607R	811.376	889.501	733.251	0.82434	-0.278689	0.15534	0.203689
2436	AB57_2463	-	hypothetical protein	-	420.473	460.872	380.075	0.824686	-0.278084	0.165407	0.215571
3731	AB57_3772	-	metallo-beta-lactamase family protein	COG0426C	985.393	1079.83	890.959	0.825094	-0.27737	0.156816	0.205276
3359	AB57_3405	-	glycosyltransferase	COG0463M	1.56555e+06	1.71551e+06	1.41559e+06	0.825172	-0.277233	0.161349	0.21078
366	AB57_0360	gph	phosphoglycolate phosphatase	COG0546R	936.357	1025.97	846.748	0.825318	-0.276979	0.170102	0.220646
3425	AB57_4879		5S ribosomal RNA	#N/A	5098.77	5583.02	4614.51	0.826525	-0.274869	0.745914	0.793189
1187	AB57_1182	-	glucarate transporter	COG2271G	263.476	288.432	238.519	0.826952	-0.274125	0.489846	0.560426
3391	AB57_4878		5S ribosomal RNA	#N/A	5100.08	5583.02	4617.13	0.826995	-0.274049	0.74661	0.793492
469	AB57_0457	murI	glutamate racemase	COG0796M	1231.45	1347.9	1115	0.827213	-0.273669	0.135977	0.181006
2066	AB57_2084	adeS	AdeS	COG0642T	448.901	491.335	406.467	0.827271	-0.273569	0.220803	0.27755
2486	AB57_2515	-	transglutaminase	COG1305E	1090.14	1192.94	987.346	0.827657	-0.272896	0.183621	0.235022
3877	AB57_4880		5S ribosomal RNA	#N/A	5102.18	5582.63	4621.73	0.827877	-0.272511	0.748029	0.794781
2873	AB57_2904	-	crispr-associated protein, Csy1 family	-	1.10287e+06	1.20653e+06	999208	0.828166	-0.272009	0.573748	0.639358
2947	AB57_2980	dapD	2,3,4,5-tetrahydropyridine-2,6-carboxylate N-succinyltransferase	COG2171E	12753.4	13951.7	11555.1	0.828222	-0.27191	0.132624	0.176908
1408	AB57_4838		Gly tRNA	#N/A	57.6809	63.0857	52.2761	0.828652	-0.271162	0.308526	0.373933
493	AB57_0482	-	HAD-superfamily hydrolase	COG0546R	61003.2	66709.1	55297.3	0.828932	-0.270675	0.214735	0.270628
3855	AB57_3897	-	major facilitator family transporter	COG2814G	450.608	492.684	408.533	0.829199	-0.27021	0.164123	0.214042
1757	AB57_1767	-	hypothetical protein	-	1447.1	1582.15	1312.05	0.82928	-0.27007	0.166096	0.216362
1199	AB57_1195	-	p-hydroxycinnamoyl CoA hydratase/lyase	COG1024I	4230.68	4625.44	3835.93	0.829311	-0.270015	0.178844	0.23036
3865	AB57_3907	-	uracil-xanthine permease	COG2233F	872.293	953.349	791.237	0.829955	-0.268894	0.170717	0.221154
2924	AB57_2956	-	tRNA--hydroxylase	COG4445FJ	1369.83	1496.54	1243.11	0.830654	-0.267681	0.164555	0.214533
2558	AB57_2588	-	methyltransferase type 12	COG2230M	667625	729288	605962	0.830896	-0.267261	0.170722	0.221154
19	AB57_0019	dnaN	DNA polymerase III subunit beta	COG0592L	14731.7	16086.2	13377.2	0.831595	-0.266046	0.147455	0.194673
204	AB57_0198	-	major facilitator superfamily protein	COG2814G	1061.67	1159.19	964.14	0.831735	-0.265804	0.166545	0.216834
3240	AB57_3283	mreB	rod shape-determining protein MreB	COG1077D	4066.2	4438.79	3693.61	0.83212	-0.265137	0.149361	0.19692
1140	AB57_1137	-	extracellular solute-binding protein, family 5	COG4166E	679.503	741.726	617.279	0.83222	-0.264964	0.216166	0.272076
519	AB57_0509	gltP	glutamate/aspartate:proton symporter	COG1301C	20050.6	21880.2	18220.9	0.832761	-0.264026	0.17293	0.223713
696	AB57_0687	-	poly(A) polymerase	COG0617J	320463	349601	291326	0.833311	-0.263072	0.169846	0.220567
829	AB57_0817	-	ferredoxin-NADP reductase	COG1018C	1561.05	1702.71	1419.39	0.833611	-0.262555	0.156583	0.20504
347	AB57_0341	-	hypothetical protein	-	884.047	964.2	803.894	0.833742	-0.262327	0.199148	0.252883
3611	AB57_3651	-	hypothetical protein	-	157.053	171.283	142.823	0.833843	-0.262152	0.273077	0.334967
1974	AB57_1992	pqqE	pyrroloquinoline quinone biosynthesis protein PqqE	COG0535R	700311	763654	636969	0.834106	-0.261698	0.173413	0.224262
301	AB57_0295	-	GNAT family acetyltransferase	COG3153R	1511.51	1647.6	1375.43	0.834812	-0.260477	0.664389	0.722219
2836	AB57_2864	-	putative transferase	COG0663R	1707.63	1861.31	1553.95	0.834866	-0.260383	0.169171	0.219882
3348	AB57_3394	-	hypothetical protein	-	1317.31	1435.47	1199.15	0.835371	-0.259511	0.179928	0.231508
3324	AB57_3368	-	metallo-beta-lactamase superfamily protein	COG0491R	939932	1.02417e+06	855694	0.835499	-0.25929	0.176467	0.228059
255	AB57_0249	-	FAD-dependent pyridine nucleotide-disulfide oxidoreductase	COG2072P	1100.9	1199.5	1002.29	0.835589	-0.259135	0.194064	0.247241
3000	AB57_3040	xerC	tyrosine recombinase XerC	COG4973L	1741.48	1896.67	1586.29	0.836359	-0.257807	0.223733	0.280685
1487	AB57_1486	icmF	type VI secretion protein IcmF	COG3523S	4129.07	4493.26	3764.88	0.837895	-0.255159	0.182879	0.234228
2444	AB57_2471	kdpD	two-component system sensor protein KdpD	COG2205T	997.066	1084.62	909.511	0.838551	-0.25403	0.196563	0.250177
3068	AB57_3108	-	hypothetical protein	-	1.33827e+06	1.45469e+06	1.22184e+06	0.839928	-0.251663	0.203339	0.257866
1673	AB57_1681	-	transcriptional regulator, LysR family	COG0583K	1376	1494.54	1257.46	0.841369	-0.249189	0.230781	0.288682
2557	AB57_2587	-	family 2 glycosyl transferase	COG1215M	663168	720236	606100	0.84153	-0.248913	0.202272	0.256597
3120	AB57_3160	-	hypothetical protein	COG5517Q	425783	462042	389525	0.843051	-0.246308	0.425946	0.497045
1949	AB57_1967	-	3-hydroxybutyrate dehydrogenase	COG1028IQR	645.279	700.164	590.395	0.843224	-0.246013	0.560463	0.627816
2735	AB57_2765	-	4-carboxymuconolactone decarboxylase	COG0599S	193.488	209.842	177.135	0.844136	-0.244453	0.302862	0.367414
1396	AB57_1394	-	hypothetical protein	-	32.9856	35.7716	30.1996	0.844234	-0.244285	0.622286	0.683187
3551	AB57_3590	-	amino-acid permease	COG0833E	2054.05	2226.88	1881.22	0.844781	-0.243351	0.246655	0.306748
2445	AB57_2472	kdpC	K+-transporting ATPase subunit C	COG2156P	323.934	351.01	296.857	0.845722	-0.241745	0.227239	0.284712
2560	AB57_2590	-	acyl-CoA dehydrogenase	COG1960I	315.992	342.269	289.715	0.846456	-0.240494	0.536395	0.604541
2240	AB57_2261	-	hypothetical protein	-	283.209	306.758	259.66	0.846468	-0.240473	0.228824	0.286512
1904	AB57_1920	-	hypothetical protein	COG3825S	1607.75	1741.07	1474.43	0.846851	-0.23982	0.209158	0.264463
2782	AB57_2809	-	2,3 dihydro-2,3 dihydroxybenzoate synthase	COG1535Q	119.044	128.878	109.21	0.847391	-0.238901	0.309551	0.375057
2239	AB57_2260	-	iron-sulfur cluster-binding protein, Rieske family	COG2146PR	602.486	652.256	552.716	0.847392	-0.238898	0.286471	0.35006
2414	AB57_2440	glnS	glutaminyl-tRNA synthetase	COG0008J	5195.38	5621.85	4768.9	0.848279	-0.23739	0.184717	0.23619
1124	AB57_1120	-	2-octaprenyl-6-methoxyphenyl hydroxylase	COG0654HC	584808	632787	536828	0.848355	-0.237261	0.221822	0.27865
3390	AB57_3436	-	dihydrolipoamide dehydrogenase	COG1249C	3324.12	3596.8	3051.45	0.848378	-0.237221	0.212056	0.267864
1217	AB57_1213	-	pirin domain protein	COG1741R	282.091	305.175	259.006	0.848713	-0.236651	0.292295	0.356726
999	AB57_0987	-	hypothetical protein	COG1629P	135.107	146.079	124.134	0.849777	-0.234844	0.328955	0.396204
176	AB57_0170	guaA	GMP synthase	COG0519F	10589.2	11448.9	9729.59	0.849827	-0.234758	0.186562	0.238471
3680	AB57_3719	-	major facilitator family transporter	COG2814G	117.629	127.118	108.14	0.850708	-0.233264	0.368554	0.436943
1809	AB57_1820	pyrF	hypothetical protein	COG2431S	293212	316823	269601	0.850952	-0.232851	0.236021	0.294664
679	AB57_0670	-	NAD(P) transhydrogenase subunit alpha	COG3288C	1201.91	1298.63	1105.19	0.851042	-0.232698	0.282878	0.34589
284	AB57_0278	-	isochorismatase hydrolase	COG1335Q	29906.5	32303.9	27509.2	0.851575	-0.231794	0.235322	0.293981
191	AB57_0185	-	high affinity Zn transport protein	COG4531P	1705.29	1841.4	1569.18	0.852168	-0.230791	0.197448	0.251109
1689	AB57_1697	-	L-asparaginase 2	COG0252EJ	10337.6	11161.3	9513.86	0.852398	-0.230401	0.249173	0.309727
1658	AB57_1664	-	aminotransferase	COG1167KE	396.651	428.231	365.072	0.852511	-0.23021	0.261733	0.323416
2095	AB57_2113	-	ADP-ribose pyrophosphatase	COG1051F	477.225	515.208	439.242	0.852552	-0.23014	0.233293	0.291729
1774	AB57_1786	-	hypothetical protein	COG3651S	324648	350448	298848	0.852762	-0.229786	0.225362	0.282545
2479	AB57_2508	cyoE	protoheme IX farnesyltransferase	COG0109O	5988.55	6456.96	5520.13	0.854912	-0.226152	0.213476	0.269331
1478	AB57_1477	-	hypothetical protein	COG4460S	2221.9	2395.5	2048.3	0.855062	-0.225898	0.256774	0.318103
78	AB57_0074	-	short chain dehydrogenase	COG1028IQR	6214.15	6697.55	5730.75	0.855648	-0.22491	0.322613	0.389295
3115	AB57_3156	adeI	multidrug efflux protein AdeI	COG0845M	23578.1	25411.1	21745	0.855728	-0.224775	0.235843	0.294536
3874	AB57_3916	-	hypothetical protein	-	589.368	635.147	543.589	0.855847	-0.224575	0.520447	0.588802
1842	AB57_1854	iscA	iron-sulfur cluster assembly protein IscA	COG0316S	5796.9	6246.66	5347.14	0.855999	-0.224319	0.596533	0.659983
1816	AB57_1828	-	biopolymer transport protein ExbD/TolR	COG0848U	146.611	157.923	135.299	0.856741	-0.22307	0.381699	0.450452
3093	AB57_3133	-	hypothetical protein	COG3313R	744.867	802.314	687.42	0.856797	-0.222975	0.299858	0.364228
1840	AB57_1852	hscA	chaperone protein HscA	COG0443O	6700.27	7216.73	6183.8	0.856869	-0.222853	0.21418	0.270017
2296	AB57_2318	uppS	undecaprenyl diphosphate synthase	COG0020I	750964	808228	693700	0.858298	-0.220449	0.218503	0.274928
589	AB57_0579	tig	trigger factor	COG0544O	36540.6	39306.9	33774.4	0.859249	-0.218851	0.354279	0.423008
1410	AB57_1409	-	arabinose 5-phosphate isomerase	COG0794M	4341.83	4668.6	4015.06	0.860014	-0.217568	0.236959	0.295739
3066	AB57_3105	-	universal stress protein	COG0589T	4423.98	4754.28	4093.67	0.86105	-0.215832	0.295152	0.359303
2499	AB57_2529	metI	ABC transport system permease	COG2011P	1.86226e+06	2.00119e+06	1.72333e+06	0.861153	-0.215659	0.331443	0.398951
1856	AB57_1868	-	hypothetical protein	COG2606S	339.35	364.575	314.125	0.86162	-0.214877	0.31546	0.381259
3734	AB57_3775	-	hypothetical protein	-	458.088	491.932	424.244	0.862404	-0.213564	0.297265	0.361534
1873	AB57_1885	cobT	nicotinate-nucleotide--dimethylbenzimidazole phosphoribosyltransferase	COG2038H	1095.93	1175.48	1016.39	0.864657	-0.209801	0.25851	0.320048
2439	AB57_2466	-	major facilitator superfamily protein	COG2814G	1726.54	1851.64	1601.45	0.864885	-0.209421	0.256383	0.317721
1837	AB57_1849	-	histidine triad protein	COG0537FGR	7332.45	7859.7	6805.19	0.865834	-0.207838	0.262418	0.324159
550	AB57_0540	folA	dihydrofolate reductase	COG0262H	418.23	448.27	388.191	0.865976	-0.2076	0.297787	0.362054
1626	AB57_1631	-	ABC-type amino acid transport system	COG0765E	502071	538096	466046	0.866102	-0.207391	0.271768	0.333573
1838	AB57_1850	-	adenylate/guanylate cyclase	COG2114T	3797.37	4069.54	3525.19	0.866238	-0.207164	0.253876	0.315019
2320	AB57_2344	-	molybdopterin biosynthesis protein	COG0303H	586981	628789	545173	0.867021	-0.205861	0.282725	0.345812
1524	AB57_1525	paaB	enoyl-CoA hydratase PaaB	COG1024I	5136.7	5502	4771.39	0.867209	-0.205549	0.905064	0.921824
1632	AB57_1637	-	lysine exporter protein	COG1280E	265.517	284.395	246.639	0.867241	-0.205496	0.293423	0.357763
252	AB57_0246	-	transposition helper protein C	COG0542O	1717.86	1839.75	1595.96	0.867487	-0.205085	0.312562	0.378111
1937	AB57_1953	-	dicarboxylic acid transport protein; alpha-ketoglutarate permease	COG2814G	941.11	1007.66	874.56	0.867911	-0.204381	0.638181	0.698451
3493	AB57_3527	rplB	50S ribosomal protein L2	COG0090J	81506.3	87268.7	75743.9	0.86794	-0.204333	0.521401	0.589536
1555	AB57_1556	-	monooxygenase	COG2141C	81.0022	86.7136	75.2909	0.868271	-0.203782	0.479305	0.549639
2113	AB57_2131	-	major facilitator family transporter	COG2271G	171.094	183.008	159.18	0.869795	-0.201253	0.411619	0.482368
1311	AB57_1307	-	hypothetical protein	COG2135S	1150.52	1230.3	1070.74	0.870312	-0.200395	0.319602	0.385781
3489	AB57_3523	rplP	50S ribosomal protein L16	COG0197J	1.21261e+08	1.29653e+08	1.12869e+08	0.870549	-0.200003	0.265889	0.328131
745	AB57_0733	hisG	ATP phosphoribosyltransferase catalytic subunit	COG0040E	1512.65	1616.41	1408.89	0.871617	-0.198234	0.339713	0.407382
3408	AB57_3450	pdxA	4-hydroxythreonine-4-phosphate dehydrogenase	COG1995H	4119.46	4401.14	3837.79	0.872	-0.197599	0.335915	0.403328
933	AB57_0921	aat	leucyl/phenylalanyl-tRNA--protein transferase	COG2360O	1426.92	1524.29	1329.55	0.872244	-0.197196	0.351621	0.420095
417	AB57_0407	coaE	integral membrane protein	COG2962R	87552.2	93503.5	81600.9	0.872705	-0.196435	0.310004	0.375253
1059	AB57_1048	metH	B12-dependent methionine synthase	COG1410E	4184.81	4468.36	3901.27	0.873087	-0.195803	0.28946	0.353377
3002	AB57_3042	-	alpha/beta hydrolase fold protein	COG0596R	654.903	699.252	610.554	0.873153	-0.195693	0.334071	0.401364
728	AB57_0720	-	hypothetical protein	COG1764O	6880.49	7345.15	6415.82	0.873477	-0.195158	0.351225	0.419751
769	AB57_0760	-	6-O-methylguanine DNA methyltransferase	COG0350L	537.821	574.116	501.527	0.873564	-0.195015	0.372693	0.441037
3116	AB57_3157	adeJ	multidrug efflux protein AdeJ	COG0841V	5.28849e+06	5.64427e+06	4.93271e+06	0.873932	-0.194407	0.337203	0.404594
1820	AB57_1832	-	heme-binding protein A	COG0747E	2366.46	2525.21	2207.7	0.874266	-0.193856	0.317778	0.38382
2620	AB57_2648	-	hypothetical protein	COG1720S	176.362	188.126	164.597	0.874929	-0.192763	0.424209	0.495466
1638	AB57_1643	-	transcriptional regulator, LysR family	COG0583K	241.986	258.015	225.958	0.875756	-0.191399	0.344704	0.412981
3266	AB57_3304	-	hypothetical protein	COG2832S	466.983	497.828	436.139	0.876083	-0.190861	0.379949	0.4487
2957	AB57_2991	-	MFS family drug transporter	COG2814G	1541.8	1643.63	1439.98	0.876099	-0.190835	0.360318	0.428892
3172	AB57_3212	-	putative tail fiber	-	789546	840757	738334	0.878178	-0.187414	0.334712	0.402009
3132	AB57_3173	-	two-component system DNA-binding response regulator	COG0745TK	1589	1691.97	1486.03	0.87828	-0.187246	0.337284	0.404594
3338	AB57_3384	-	hypothetical protein	COG3187O	2382.3	2533.69	2230.91	0.880497	-0.18361	0.366686	0.43513
2154	AB57_2172	-	NADP-dependent fatty aldehyde dehydrogenase	COG1012C	53.3686	56.748	49.9892	0.880898	-0.182953	0.640126	0.700183
2133	AB57_2151	-	transcriptional regulator, LysR family	COG0583K	830.985	883.415	778.555	0.881301	-0.182292	0.346764	0.415262
135	AB57_0131	-	hypothetical protein	COG4420S	280.41	297.81	263.01	0.883148	-0.179274	0.413658	0.48461
707	AB57_0698	-	hypothetical protein	COG1238S	198.728	211.057	186.399	0.883168	-0.179241	0.376209	0.444788
724	AB57_0717	-	hypothetical protein	COG5373S	380211	403740	356683	0.883448	-0.178784	0.359214	0.42771
1749	AB57_1759	-	hypothetical protein	-	1031.36	1094.63	968.086	0.884399	-0.177231	0.383546	0.452493
2131	AB57_2149	-	glutathione-regulated potassium-efflux system protein	COG0475P	884.81	938.929	830.692	0.884723	-0.176703	0.370055	0.438198
435	AB57_0421	-	putative monovalent cation/H+ antiporter subunit C	COG1006P	282881	300174	265587	0.884775	-0.176618	0.351778	0.420152
969	AB57_0957	-	multidrug resistance protein B	COG2814G	359.414	381.346	337.482	0.884974	-0.176293	0.437697	0.509377
1015	AB57_1003	betB	betaine aldehyde dehydrogenase	COG1012C	502396	532991	471801	0.885196	-0.175931	0.323591	0.39023
847	AB57_0835	dcd	deoxycytidine triphosphate deaminase	COG0717F	6204.42	6581.49	5827.35	0.885415	-0.175575	0.347485	0.415897
2107	AB57_2125	-	transcriptional regulator, TetR family	COG1309K	1249.75	1325.6	1173.91	0.885568	-0.175324	0.385583	0.454618
630	AB57_0620	holA	DNA polymerase III subunit delta	COG1466L	1610.34	1707.94	1512.73	0.885702	-0.175107	0.399344	0.469551
2305	AB57_2327	-	2-C-methyl-D-erythritol 2,4-cyclodiphosphate synthase	COG0245I	609376	645929	572823	0.886819	-0.173288	0.404768	0.475349
1703	AB57_1711	-	hypothetical protein	-	1085.66	1150.66	1020.66	0.887022	-0.172958	0.438448	0.509783
3043	AB57_3085	-	phosphoenolpyruvate carboxykinase	COG1274C	20028.8	21227.7	18830	0.88705	-0.172913	0.315035	0.380864
329	AB57_0323	-	type 4 fimbriae expression regulatory protein PilR	COG2204T	2020.71	2139.53	1901.89	0.888932	-0.169854	0.350294	0.418899
3785	AB57_3826	-	transcriptional regulator, TetR family	COG1309K	423.843	448.627	399.058	0.889509	-0.168919	0.390057	0.459612
997	AB57_0985	-	RNA polymerase sigma factor FecI	COG1595K	94.1802	99.667	88.6934	0.889897	-0.168289	0.518254	0.58701
1438	AB57_1437	-	3-hydroxyacyl-CoA dehydrogenase	COG1250I	771.062	815.661	726.464	0.890645	-0.167078	0.56527	0.632081
505	AB57_0494	leuC	isopropylmalate isomerase large subunit	COG0065E	1957.33	2070.23	1844.43	0.89093	-0.166617	0.413859	0.484699
1190	AB57_1186	-	NADP-dependent fatty aldehyde dehydrogenase	COG1012C	492.05	520.349	463.752	0.891231	-0.166128	0.492271	0.5627
1947	AB57_1964	-	transcriptional regulator, LysR family	COG0583K	2133.88	2255.94	2011.83	0.891792	-0.165221	0.416667	0.487396
1153	AB57_1149	rnt	ribonuclease T	COG0847L	872899	922729	823069	0.891994	-0.164894	0.418244	0.488944
1979	AB57_1997	-	phospholipase D/Transphosphatidylase	COG1502I	4143.15	4379.56	3906.74	0.892039	-0.164821	0.425886	0.497045
3358	AB57_3403	-	glycosyltransferase	COG0438M	346061	365529	326594	0.893483	-0.162488	0.49064	0.561168
3818	AB57_3860	hutU	urocanate hydratase	COG2987E	21840.4	23068.3	20612.4	0.893536	-0.162403	0.457747	0.529243
648	AB57_0639	-	transcriptional Regulator, LysR family	COG0583K	624.763	659.457	590.069	0.89478	-0.160395	0.454531	0.526106
2614	AB57_2642	-	hypothetical protein	COG4256P	564.305	595.299	533.312	0.895872	-0.158636	0.462536	0.53393
3723	AB57_3763	-	ArsR family transcriptional regulator	COG0640K	619.708	653.482	585.933	0.896631	-0.157413	0.406728	0.477361
939	AB57_0927	minE	cell division topological specificity factor MinE	COG0851D	8649.84	9121.16	8178.52	0.896654	-0.157378	0.49311	0.563325
2515	AB57_2545	-	cyclopropane-fatty-acyl-phospholipid synthase	COG2230M	587197	619169	555225	0.896726	-0.15726	0.415874	0.486763
3599	AB57_3639	gltD	glutamate synthase subunit beta	COG0493ER	1688.56	1779.75	1597.37	0.897524	-0.155978	0.451821	0.523597
2963	AB57_2997	ybgC	tol-pal system-associated acyl-CoA thioesterase	COG0824R	722.423	761.167	683.679	0.898199	-0.154893	0.529323	0.597443
3155	AB57_3195	-	hypothetical protein	-	743278	782840	703715	0.898925	-0.153727	0.429571	0.500972
947	AB57_0935	-	phosphomannomutase	COG1109G	2540.57	2672.55	2408.58	0.90123	-0.150033	0.464498	0.535714
2528	AB57_2558	-	hypothetical protein	-	571477	600903	542051	0.90206	-0.148705	0.437453	0.509377
3838	AB57_3880	-	formate/nitrite transporter family	COG2116P	469.98	494.102	445.859	0.902363	-0.148221	0.48343	0.554071
1833	AB57_1845	-	glutaredoxin	COG2999O	718.315	754.562	682.068	0.903925	-0.145724	0.468718	0.539935
956	AB57_0944	-	twitching motility protein	COG5008NU	533.028	559.852	506.204	0.904175	-0.145326	0.440391	0.51158
3582	AB57_3622	pilX	pilus assembly protein PilX	COG4726NU	971510	1.0204e+06	922624	0.904183	-0.145314	0.453008	0.524657
2049	AB57_2067	-	hypothetical protein	-	623492	654788	592196	0.904408	-0.144955	0.467993	0.539261
1409	AB57_1408	cysS	cysteinyl-tRNA synthetase	COG0215J	9062.42	9515.5	8609.35	0.904772	-0.144374	0.397476	0.467734
2043	AB57_2061	-	hypothetical protein	-	623015	654096	591934	0.904965	-0.144066	0.470782	0.541666
2295	AB57_2317	cdsA	phosphatidate cytidylyltransferase	COG0575I	1.27537e+06	1.33866e+06	1.21207e+06	0.905428	-0.143327	0.421827	0.492964
2027	AB57_2045	-	hypothetical protein	-	622538	653403	591673	0.905525	-0.143174	0.473592	0.544412
2008	AB57_2026	-	hypothetical protein	-	621912	652593	591230	0.90597	-0.142465	0.475848	0.546679
3368	AB57_3413	-	hypothetical protein	-	2024.84	2124.62	1925.06	0.906076	-0.142296	0.414974	0.485857
634	AB57_0624	ilvB	acetolactate synthase 3 catalytic subunit	COG0028EH	1.94121e+06	2.03681e+06	1.8456e+06	0.906121	-0.142225	0.661447	0.720035
1995	AB57_2013	-	hypothetical protein	-	621435	651901	590969	0.906532	-0.14157	0.478683	0.549282
2875	AB57_2906	cas	crispr-associated protein Cas1	COG1518L	257373	269979	244768	0.90662	-0.141431	0.624506	0.68504
3433	AB57_3471	-	oxygenase	COG3751O	488.423	512.293	464.552	0.90681	-0.141127	0.453858	0.525484
1528	AB57_1529	paaX	phenylacetic acid degradation operon negative regulatory protein PaaX	COG3327K	517672	542505	492839	0.908451	-0.13852	0.469042	0.540148
2213	AB57_2231	-	2-dehydro-3-deoxyphosphooctonate aldolase	COG2877M	6367.24	6670.61	6063.87	0.909042	-0.137581	0.438645	0.509859
3203	AB57_3242	-	hypothetical protein	-	759861	795890	723832	0.909463	-0.136914	0.479421	0.549639
2517	AB57_2547	-	dehydrogenase	COG2907R	574670	601818	547521	0.909778	-0.136413	0.478825	0.549282
601	AB57_0591	-	aldehyde dehydrogenase	COG1012C	8600.23	9005.27	8195.19	0.910044	-0.135992	0.536703	0.604712
2109	AB57_2127	-	multidrug resistance efflux pump	COG1566V	21695.3	22715	20675.6	0.910217	-0.135718	0.792425	0.830647
2507	AB57_2537	-	hypothetical protein	COG5006R	537.033	562.096	511.971	0.910826	-0.134753	0.437702	0.509377
1362	AB57_1361	xseA	exodeoxyribonuclease VII large subunit	COG1570L	238077	249125	227029	0.911308	-0.133989	0.565321	0.632081
1112	AB57_1107	-	glutamate dehydrogenase	COG0334E	2209.24	2311.37	2107.1	0.911623	-0.133491	0.477375	0.548271
1794	AB57_1806	-	transcriptional regulator, TetR family	COG1309K	3038.4	3176.9	2899.9	0.912808	-0.131617	0.494287	0.564374
2535	AB57_2565	-	protein CsuE	COG5430S	617303	645390	589216	0.912962	-0.131373	0.501964	0.571241
2469	AB57_2497	-	polysaccharide deacetylase	COG0726G	713391	745828	680953	0.913017	-0.131287	0.500418	0.570155
1977	AB57_1995	-	hypothetical protein	-	474.505	495.841	453.169	0.91394	-0.129828	0.847295	0.874722
2378	AB57_2403	-	hypothetical protein	-	67.9337	70.969	64.8983	0.91446	-0.129008	0.806679	0.842483
1122	AB57_1118	-	YecA family protein	COG3079S	5161.59	5389.62	4933.55	0.91538	-0.127557	0.49109	0.561516
2659	AB57_2688	-	putative tail fiber	-	634640	662540	606740	0.915778	-0.12693	0.510687	0.57997
2942	AB57_2975	cysT	sulfate ABC transporter, permease protein CysT	COG0555O	662255	691326	633183	0.915896	-0.126745	0.499188	0.568931
3090	AB57_3130	sdhD	succinate dehydrogenase, hydrophobic membrane anchor protein	COG2142C	5.52888e+06	5.76922e+06	5.28853e+06	0.916681	-0.125508	0.523534	0.591428
3381	AB57_3428	-	hypothetical protein	COG4121S	1.02727e+06	1.07188e+06	982665	0.916766	-0.125374	0.509395	0.578845
889	AB57_0881	-	50S ribosomal protein L25	COG1825J	16708.7	17433.1	15984.2	0.916891	-0.125177	0.684549	0.740172
3158	AB57_3198	-	hypothetical protein	-	756481	789091	723871	0.917347	-0.12446	0.533702	0.602033
3761	AB57_3802	-	putative OHCU decarboxylase	COG3195S	961070	1.00233e+06	919811	0.917675	-0.123944	0.51891	0.58758
656	AB57_0647	-	hypothetical protein	-	3714.65	3873.31	3555.99	0.918073	-0.123319	0.605566	0.667696
1682	AB57_1690	-	chromate transporter	COG2059P	11297.3	11776.4	10818.1	0.918623	-0.122456	0.648332	0.708356
3549	AB57_3587	-	bifunctional succinylornithine transaminase/acetylornithine transaminase	COG4992E	7821.52	8151.29	7491.75	0.919088	-0.121725	0.549558	0.617539
2638	AB57_2668	-	exodeoxyribonuclease X	COG0847L	384.992	401.223	368.761	0.919093	-0.121718	0.520114	0.58877
2970	AB57_3006	-	tRNA/rRNA methyltransferase	COG0566J	1088.54	1134.31	1042.76	0.919289	-0.12141	0.499197	0.568931
1755	AB57_1765	-	hypothetical protein	-	1764.95	1838.3	1691.6	0.9202	-0.11998	0.566283	0.632857
2545	AB57_2575	-	hypothetical protein	-	361.725	376.736	346.715	0.920315	-0.119801	0.592909	0.656538
521	AB57_0511	-	lipid A biosynthesis acyltransferase	COG1560M	1145.17	1192.43	1097.91	0.920739	-0.119136	0.498029	0.567955
3325	AB57_3369	-	protein tyrosine/serine phosphatase	COG2365T	151633	157881	145386	0.92086	-0.118947	0.609548	0.671494
2841	AB57_2869	-	hypothetical protein	COG3647S	260.919	271.63	250.208	0.921135	-0.118515	0.600891	0.663853
1746	AB57_1756	yncA	phosphinothricin acetyltransferase	COG1247M	83834.6	87275.6	80393.7	0.921147	-0.118496	0.630681	0.691028
1061	AB57_1052	dsdA	D-serine dehydratase	COG3048E	345.595	359.65	331.54	0.921841	-0.11741	0.585086	0.649553
164	AB57_0160	-	NAD dependent epimerase/dehydratase family	COG0451MG	24923.2	25923.4	23923.1	0.92284	-0.115848	0.600611	0.663734
2059	AB57_2077	-	transcriptional regulator, TetR family	COG1309K	1194.91	1242.79	1147.03	0.922946	-0.115682	0.565417	0.632081
837	AB57_0825	-	major facilitator superfamily protein	COG2814G	376917	391924	361910	0.92342	-0.114942	0.567585	0.633771
2615	AB57_2643	-	two-component system sensor protein	COG0642T	672454	699071	645837	0.923851	-0.114268	0.557928	0.625385
1924	AB57_1940	-	hypothetical protein	COG0697GER	695.723	723.135	668.312	0.924187	-0.113744	0.514711	0.583339
643	AB57_0633	-	hypothetical protein	-	702.552	730.23	674.875	0.924195	-0.113731	0.590036	0.654108
2285	AB57_2307	recA	recombinase A	COG0468L	35527.3	36918.5	34136.1	0.924633	-0.113047	0.572479	0.638127
3098	AB57_3138	-	hypothetical protein	COG2921S	8043	8357.7	7728.29	0.92469	-0.112958	0.521392	0.589536
1446	AB57_1445	-	hypothetical protein	-	535992	556949	515035	0.924744	-0.112874	0.552541	0.620022
3189	AB57_3229	-	hypothetical protein	-	798789	829864	767714	0.925108	-0.112306	0.561555	0.628675
2754	AB57_2781	ubiA	4-hydroxybenzoate octaprenyltransferase	COG0382H	987174	1.02496e+06	949386	0.926264	-0.110504	0.575797	0.64127
2468	AB57_2496	-	glycosyl transferase, family 2 protein	COG1215M	779576	809333	749820	0.926466	-0.11019	0.55828	0.625553
1563	AB57_1564	-	acyl carrier protein phosphodiesterase	COG1182I	60.0532	62.3353	57.771	0.926778	-0.109704	0.765627	0.808803
3202	AB57_3241	-	hypothetical protein	-	767355	796460	738250	0.926914	-0.109493	0.577453	0.642373
3702	AB57_3741	-	transcriptional regulator, TetR family	COG1309K	980.989	1018.02	943.957	0.927247	-0.108974	0.647581	0.707736
2645	AB57_2674	-	hypothetical protein	-	603272	626007	580538	0.927366	-0.108789	0.575382	0.640993
3199	AB57_3238	-	hypothetical protein	-	768512	797450	739575	0.927425	-0.108698	0.580912	0.645662
2944	AB57_2977	cysA	sulfate ABC transporter, ATP-binding protein CysA	COG1118P	1280.88	1328.41	1233.34	0.928432	-0.107131	0.595544	0.659078
3265	AB57_3303	-	ErfK/YbiS/YcfS/YnhG family protein	COG1376S	726.883	753.686	700.079	0.928873	-0.106446	0.567859	0.633893
897	AB57_0885	-	hypothetical protein	COG4783R	4313.01	4471.81	4154.2	0.928976	-0.106287	0.571811	0.637751
2757	AB57_2784	-	dipeptide/tripeptide permease	COG3104E	757477	785277	729676	0.929196	-0.105945	0.557969	0.625385
3177	AB57_3217	-	hypothetical protein	-	762378	790273	734483	0.929404	-0.105623	0.598085	0.661321
2932	AB57_2964	lepA	GTP-binding protein LepA	COG0481M	7615.3	7890.61	7340	0.930219	-0.104357	0.498046	0.567955
2778	AB57_2805	-	ABC transporter	COG1132V	623562	646004	601120	0.93052	-0.10389	0.592098	0.656017
1532	AB57_1533	-	UvrD/REP helicase	COG0210L	345258	357675	332841	0.930567	-0.103817	0.702329	0.755432
1043	AB57_1031	-	L-aspartate dehydrogenase	COG1712R	32.4589	33.6045	31.3133	0.931818	-0.10188	0.719975	0.770497
3012	AB57_3053	fdhD	formate dehydrogenase accessory protein FdhD	COG1526C	796848	824668	769027	0.932529	-0.10078	0.614124	0.675379
2832	AB57_2860	surE	5'/3'-nucleotidase SurE	COG0496R	788.43	815.562	761.299	0.933465	-0.0993326	0.534055	0.602256
2580	AB57_2606	-	hypothetical protein	COG0501O	1822.27	1884.84	1759.69	0.933604	-0.0991167	0.639193	0.699361
2689	AB57_2718	-	hypothetical protein	-	593580	613933	573228	0.933699	-0.0989701	0.605581	0.667696
2775	AB57_2802	-	acinetobactin biosynthesis protein	COG1169HQ	392.295	405.713	378.876	0.933854	-0.0987313	0.654988	0.714415
2096	AB57_2114	-	putative nicotinate phosphoribosyltransferase	COG1488H	2025.35	2094.47	1956.24	0.934004	-0.0984996	0.648675	0.70853
339	AB57_0333	-	hypothetical protein	-	1654.59	1710.99	1598.19	0.934075	-0.0983895	0.684433	0.740172
2695	AB57_2724	-	hypothetical protein	-	594133	614209	574057	0.934628	-0.0975351	0.61078	0.672581
3678	AB57_3718	-	permease	COG5006R	1.04849e+06	1.08372e+06	1.01325e+06	0.934974	-0.0970014	0.623726	0.684378
3578	AB57_3618	rpsP	30S ribosomal protein S16	COG0228J	18908.3	19535.6	18281	0.935777	-0.095763	0.677157	0.733224
1183	AB57_1178	-	aldehyde dehydrogenase	COG1012C	669.167	691.343	646.991	0.935845	-0.0956578	0.594067	0.657631
389	AB57_0378	-	heat shock protein 90	COG0326O	8947.73	9242.13	8653.33	0.936292	-0.0949693	0.687116	0.742116
2830	AB57_2858	-	transcriptional regulator, LysR family	COG0583K	8136.6	8403.6	7869.6	0.936456	-0.094717	0.586677	0.651133
3430	AB57_3468	-	hypothetical protein	-	998.389	1030.36	966.421	0.937949	-0.0924186	0.704126	0.757097
3406	AB57_3448	apaH	diadenosine tetraphosphatase	COG1409R	1933.1	1994.85	1871.35	0.93809	-0.0922019	0.602984	0.665606
1903	AB57_1919	-	AAA ATPase	COG0714R	4209.2	4342.49	4075.9	0.93861	-0.0914023	0.616291	0.677376
1923	AB57_1939	-	homoserine dehydrogenase	COG0460E	182.217	187.87	176.564	0.939821	-0.0895424	0.688548	0.743454
1714	AB57_1724	-	glutathione S-transferase	COG0625O	5997.86	6179.78	5815.94	0.941124	-0.0875428	0.672596	0.72982
1115	AB57_1110	-	hypothetical protein	COG1576S	258.792	266.497	251.088	0.942179	-0.0859266	0.672706	0.72982
3013	AB57_3055	-	hypothetical protein	-	648372	667569	629174	0.942485	-0.0854583	0.655362	0.714538
914	AB57_0901	-	succinate-semialdehyde dehydrogenase	COG1012C	1742.86	1794.29	1691.42	0.942667	-0.0851801	0.675656	0.732404
3293	AB57_3333	-	peptidyl-prolyl cis-trans isomerase	COG0760O	1811.91	1864.47	1759.35	0.943616	-0.0837284	0.694183	0.748283
1827	AB57_1839	-	hypothetical protein	-	2266.5	2332.13	2200.87	0.943714	-0.0835784	0.821703	0.855165
3071	AB57_3110	-	hypothetical protein	-	653568	672461	634676	0.94381	-0.0834318	0.663111	0.721236
1801	AB57_1813	-	putative enoyl-CoA hydratase/isomerase	COG1024I	769788	791744	747831	0.944536	-0.0823222	0.692477	0.746652
2584	AB57_2610	-	hypothetical protein	COG3149U	789973	812390	767557	0.944813	-0.0818985	0.697343	0.75064
2872	AB57_2903	-	crispr-associated protein, Csy2 family protein	-	1.49394e+06	1.53625e+06	1.45162e+06	0.944912	-0.081748	0.7354	0.784169
1339	AB57_1338	-	hypothetical protein	COG4728S	821.918	845.07	798.765	0.945205	-0.0813008	0.742345	0.790265
2627	AB57_2657	-	histidine transport system permease HisM	COG4160E	599201	615982	582420	0.945514	-0.0808295	0.679013	0.73501
972	AB57_0960	-	hypothetical protein	-	3545.5	3644.71	3446.3	0.945562	-0.0807556	0.681638	0.737437
2687	AB57_2716	-	hypothetical protein	-	602347	619152	585542	0.945716	-0.0805206	0.680686	0.736615
3128	AB57_3169	-	transcriptional regulator, LysR family	COG0583K	376.139	386.521	365.758	0.946282	-0.0796579	0.764197	0.807734
3062	AB57_3101	carA	carbamoyl phosphate synthase small subunit	COG0505EF	5102.01	5242.65	4961.36	0.946346	-0.0795596	0.551479	0.61919
912	AB57_0899	-	lipolytic protein	COG0657I	909.778	934.7	884.855	0.946672	-0.0790628	0.718984	0.769856
259	AB57_0253	-	arsenate reductase	COG0394T	669.059	687.172	650.946	0.947282	-0.078134	0.765523	0.808803
1531	AB57_1532	-	putative exonuclease	COG3593L	669729	687852	651605	0.947304	-0.0781001	0.714543	0.766163
3628	AB57_3664	-	hypothetical protein	COG1455G	3305.37	3394.35	3216.38	0.94757	-0.0776955	0.660323	0.719217
1175	AB57_1170	-	hypothetical protein	COG4922S	1018.21	1044.84	991.585	0.949034	-0.075468	0.85068	0.877044
2788	AB57_2815	bauE	ferric acinetobactin transport system ATP-binding protein	COG4604P	626665	642774	610556	0.949877	-0.0741878	0.696898	0.750371
448	AB57_0436	recD	exonuclease V subunit alpha	COG0507L	853.736	875.65	831.821	0.949947	-0.0740814	0.602995	0.665606
2668	AB57_2697	-	major capsid protein	-	191.104	195.992	186.216	0.950121	-0.0738163	0.732742	0.782199
1461	AB57_1460	-	hypothetical protein	-	2183.59	2239.26	2127.91	0.950275	-0.0735837	0.657269	0.716093
2779	AB57_2806	-	ABC transporter	COG1132V	673963	690949	656976	0.950831	-0.0727389	0.705757	0.758577
1556	AB57_1557	-	aldehyde dehydrogenase	COG1012C	178.944	183.423	174.465	0.95116	-0.0722401	0.815444	0.849797
3762	AB57_3803	-	transthyretin	COG2351R	58534.8	59937.7	57132	0.95319	-0.0691648	0.89666	0.9154
2238	AB57_2259	-	sugar kinase, ribokinase family	COG0524G	1743.09	1784.44	1701.74	0.953657	-0.0684582	0.655471	0.714538
70	AB57_0066	-	aliphatic sulfonates import ATP-binding protein SsuB	COG1116P	139.22	142.495	135.944	0.954027	-0.0678981	0.780376	0.820788
2790	AB57_2817	bauD	ferric acinetobactin transport system permease	COG4606P	628174	642850	613497	0.954338	-0.0674273	0.734253	0.783379
496	AB57_0485	-	hypothetical protein	COG4291S	1419.44	1451.97	1386.91	0.955193	-0.0661363	0.722621	0.772892
3873	AB57_3915	-	sodium-and chloride-dependent transporter	COG0733R	7075.88	7236.69	6915.08	0.955558	-0.065585	0.965378	0.971419
3034	AB57_3076	-	glycerophosphoryl diester phosphodiesterase	COG0584C	338.931	346.489	331.372	0.95637	-0.0643587	0.717724	0.768933
31	AB57_0031	hpt	hypoxanthine phosphoribosyltransferase	COG0634F	4555.78	4657.3	4454.26	0.956402	-0.0643106	0.72201	0.772452
3760	AB57_3801	-	polysaccharide deacetylase	COG0726G	367.595	375.696	359.494	0.956875	-0.0635978	0.774854	0.816366
2536	AB57_2566	-	protein CsuD	COG3188NU	748773	765092	732454	0.957342	-0.0628941	0.770466	0.812802
233	AB57_0226	-	inner membrane transport protein YieO	COG2814G	1374.05	1403.86	1344.25	0.957536	-0.0626011	0.739725	0.78791
3492	AB57_3526	rpsS	30S ribosomal protein S19	COG0185J	31250.5	31924.3	30576.7	0.957788	-0.0622214	0.722975	0.773057
1185	AB57_1180	-	hypothetical protein	COG2962R	513.081	524.1	502.062	0.957951	-0.0619764	0.719982	0.770497
1910	AB57_1926	-	hypothetical protein	COG3284QK	776.431	792.511	760.35	0.959419	-0.0597665	0.784032	0.824396
2895	AB57_2928	-	hypothetical protein	-	972844	992921	952767	0.959559	-0.0595559	0.819727	0.853339
1758	AB57_1768	trmA	tRNA (uracil-5-)-methyltransferase	COG2265J	1460.32	1490.03	1430.6	0.960115	-0.0587203	0.663376	0.721321
733	AB57_0725	-	putative anti-anti-sigma factor	COG1366T	9841.83	10036.1	9647.56	0.961287	-0.0569611	0.816305	0.850464
580	AB57_0570	-	Sec-independent protein translocase protein	COG1826U	138.487	141.149	135.825	0.962278	-0.055474	0.835244	0.865334
2187	AB57_2205	-	phosphoglycerate mutase	COG0406G	543763	554021	533505	0.962968	-0.0544401	0.787703	0.826916
3374	AB57_3419	coaBC	phosphopantothenoylcysteine decarboxylase/phosphopantothenate--cysteine ligase	COG0452H	2166.49	2206.49	2126.49	0.963742	-0.0532817	0.778915	0.819698
1361	AB57_1360	-	hypothetical protein	-	591089	601973	580205	0.963839	-0.053136	0.830999	0.862281
2402	AB57_2427	-	hydroxyethylthiazole kinase	COG2145H	1453.36	1479.53	1427.19	0.964623	-0.0519626	0.709879	0.761798
759	AB57_0750	-	hypothetical protein	-	556482	566447	546517	0.964816	-0.0516749	0.805346	0.841319
1107	AB57_1102	-	hypothetical protein	COG4399S	3104.85	3160.21	3049.49	0.964964	-0.0514526	0.792548	0.830647
3617	AB57_3657	mraW	S-adenosyl-methyltransferase MraW	COG0275M	1.34553e+06	1.36923e+06	1.32182e+06	0.965375	-0.0508379	0.828741	0.86017
588	AB57_0578	-	TonB-dependent receptor	COG4774P	4821.78	4906.34	4737.22	0.965531	-0.0506052	0.768524	0.810974
903	AB57_0891	-	NADPH-dependent fmn reductase	COG0655R	752.06	765.202	738.918	0.965651	-0.0504255	0.760642	0.805742
3486	AB57_3520	rplN	50S ribosomal protein L14	COG0093J	23672	24083.2	23260.8	0.965854	-0.0501234	0.840083	0.869603
434	AB57_0420	-	putative monovalent cation/H+ antiporter subunit D	COG0651CP	240842	244916	236767	0.966724	-0.0488234	0.779512	0.820103
3239	AB57_3282	mreC	rod shape-determining protein MreC	COG1792M	2151.28	2187.35	2115.21	0.967015	-0.0483894	0.765904	0.808874
1184	AB57_1179	-	AraC family transcriptional regulator	COG2207K	341.893	347.547	336.238	0.967459	-0.0477273	0.860444	0.885218
3102	AB57_3142	-	putrescine importer	COG0531E	4856.28	4935.79	4776.76	0.967779	-0.0472507	0.79324	0.830921
3766	AB57_3807	allC	allantoicase	COG4266F	1.1068e+06	1.12486e+06	1.08874e+06	0.967883	-0.0470952	0.804338	0.840493
2794	AB57_2822	-	siderophore-interacting protein	COG2375P	692984	704158	681809	0.968261	-0.0465324	0.791381	0.829875
2795	AB57_2821	-	hypothetical protein	COG2964S	95008.7	96538.9	93478.4	0.968299	-0.0464761	0.84379	0.872037
3776	AB57_3817	-	hypothetical protein	COG3501S	3274.71	3326.74	3222.68	0.968719	-0.0458492	0.842968	0.871655
2228	AB57_2250	-	hypothetical protein	-	617584	627276	607891	0.969096	-0.0452881	0.828399	0.86017
529	AB57_0519	-	transcriptional regulatory protein	COG1733K	485.366	492.927	477.806	0.969324	-0.0449486	0.800573	0.836785
1135	AB57_1132	-	esterase	COG0657I	2029.08	2060.55	1997.61	0.969458	-0.0447491	0.787189	0.826602
2665	AB57_2694	-	hypothetical protein	-	615599	625011	606186	0.969881	-0.0441198	0.822861	0.856139
2625	AB57_2653	-	iron-sulfur cluster-binding protein	-	355.681	361.046	350.316	0.97028	-0.0435269	0.776903	0.81825
2428	AB57_2455	-	hypothetical protein	COG2707S	414.145	419.982	408.308	0.972205	-0.0406677	0.823962	0.857053
2229	AB57_2249	-	hypothetical protein	COG1451R	983488	997013	969964	0.97287	-0.0396812	0.86999	0.893848
551	AB57_0541	thyA	thymidylate synthase	COG0207F	1044.56	1058.57	1030.55	0.973532	-0.038699	0.756068	0.802218
504	AB57_0493	-	hypothetical protein	COG3205S	455.081	461.152	449.011	0.973672	-0.0384929	0.89545	0.914406
2421	AB57_2448	mutL	DNA mismatch repair protein MutL	COG0323L	788356	798397	778315	0.974847	-0.0367518	0.850078	0.876657
1784	AB57_1796	-	chromosome partitioning protein ParB	COG1475K	943846	955315	932377	0.975989	-0.0350631	0.880361	0.90306
1068	AB57_1059	-	outer membrane receptor FepA	COG4771P	1413.82	1430.43	1397.22	0.976786	-0.0338853	0.940458	0.95006
2355	AB57_2380	-	beta-lactamase	COG1680V	1537.97	1555.55	1520.39	0.9774	-0.0329793	0.824713	0.857373
3817	AB57_3859	hutH	histidine ammonia-lyase	COG2986E	9109.08	9209.25	9008.92	0.978247	-0.0317297	0.919794	0.933584
2549	AB57_2579	-	cyclase family protein	COG1878R	296.624	299.698	293.55	0.979487	-0.0299023	0.841283	0.870378
3608	AB57_3648	comM	type IV pilus assembly protein PilM	COG4972NU	93050.6	93993.2	92108.1	0.979944	-0.029229	0.911479	0.926524
3015	AB57_3057	-	transcriptional regulator, TetR family	COG1309K	192.467	194.404	190.531	0.980075	-0.0290362	0.920541	0.933993
2526	AB57_2556	-	paraquat-inducible protein A	COG2995S	680325	687093	673557	0.9803	-0.0287043	0.891072	0.911383
3204	AB57_3243	-	gp12	-	814506	822300	806712	0.981043	-0.0276112	0.894511	0.913689
621	AB57_0611	grxC	glutaredoxin 3	COG0695O	9572.13	9663.22	9481.04	0.981147	-0.0274589	0.757292	0.803258
3387	AB57_3433	-	hypothetical protein	COG1073R	844.342	852.364	836.32	0.981176	-0.0274154	0.911638	0.926524
1645	AB57_1650	-	negative transcriptional regulator	COG2808K	205.576	207.522	203.63	0.981241	-0.0273203	0.839406	0.869369
1881	AB57_1894	lpxB	lipid-A-disaccharide synthase	COG0763M	1236.72	1248.42	1225.03	0.98126	-0.0272924	0.84961	0.876409
3207	AB57_3246	-	replicative DNA helicase	COG0305L	799242	806677	791808	0.981568	-0.0268402	0.887833	0.908551
2789	AB57_2816	bauC	ferric acinetobactin transport system permease	COG4605P	636882	642720	631045	0.981835	-0.0264476	0.906524	0.922298
466	AB57_0454	-	hypothetical protein	-	445.469	449.491	441.447	0.982103	-0.026053	0.913412	0.927661
3584	AB57_3624	pilV	type IV pilus modification protein PilV	COG4967NU	1.0171e+06	1.02625e+06	1.00795e+06	0.982166	-0.0259608	0.916047	0.930025
3448	AB57_3486	-	hypothetical protein	COG2510S	392.663	395.985	389.342	0.983225	-0.0244061	0.855271	0.880835
1804	AB57_1816	cmk	cytidylate kinase	COG0283F	12028	12127.3	11928.6	0.983619	-0.0238289	0.813994	0.848744
2663	AB57_2692	-	hypothetical protein	-	636718	641975	631461	0.983621	-0.023825	0.90687	0.922406
2455	AB57_2482	-	short-chain dehydrogenase/reductase	COG1028IQR	258.675	260.729	256.62	0.984239	-0.0229189	0.958872	0.965881
3184	AB57_3224	-	hypothetical protein	-	810366	816795	803937	0.984259	-0.0228905	0.912762	0.927422
3713	AB57_3752	-	NADH-dependent fmn reductase	COG0431R	317.678	319.847	315.509	0.986437	-0.0197009	0.925883	0.937791
14	AB57_0014	-	ABC transporter ATP-binding protein	COG0488R	1290.76	1299.48	1282.03	0.986577	-0.0194968	0.826655	0.858738
236	AB57_0229	-	hypothetical protein	COG3012S	245.266	246.768	243.765	0.98783	-0.0176654	0.891598	0.911679
1962	AB57_1980	modA	molybdate ABC transporter periplasmic molybdate-binding protein	COG0725P	869249	874467	864032	0.988068	-0.0173184	0.984571	0.987642
129	AB57_0125	-	hypothetical protein	-	849.745	854.783	844.707	0.988212	-0.0171075	0.987822	0.990388
2404	AB57_2429	-	putative helicase	COG0507L	2265.89	2279	2252.77	0.988489	-0.0167036	0.839879	0.869603
2258	AB57_2280	-	glycolate/propanediol utilization protein	COG3193R	4412.84	4438.09	4387.58	0.98862	-0.0165114	0.971743	0.97706
1857	AB57_1869	-	hypothetical protein	COG4264Q	525095	527951	522239	0.98918	-0.0156943	0.964904	0.971195
1025	AB57_1013	-	peptidyl-prolyl cis-trans isomerase	COG0545O	1096.44	1102.32	1090.55	0.989323	-0.0154865	0.973308	0.978378
3488	AB57_3522	rpmC	50S ribosomal protein L29	COG0255J	3.32363e+08	3.34143e+08	3.30584e+08	0.989349	-0.015449	0.883892	0.905239
1155	AB57_1151	-	hypothetical protein	COG3706T	485.695	488.25	483.141	0.989536	-0.0151752	0.909388	0.924725
2583	AB57_2609	pyrD	dihydroorotate dehydrogenase 2	COG0167F	1736.84	1745.64	1728.03	0.989911	-0.0146296	0.857638	0.883025
3091	AB57_3131	sdhC	succinate dehydrogenase, cytochrome b556 subunit	COG2009C	6.37202e+06	6.40211e+06	6.34193e+06	0.9906	-0.0136257	0.976639	0.980706
866	AB57_0854	-	trehalose-6-phosphate synthase	COG0380G	430956	432922	428990	0.990918	-0.0131626	0.989945	0.992259
2467	AB57_2495	-	hypothetical protein	-	754240	757614	750865	0.991091	-0.0129099	0.948384	0.956814
1925	AB57_1942	-	transcriptional regulator, AraC type	COG4977K	702906	705779	700034	0.99186	-0.0117914	0.982802	0.986124
876	AB57_0866	-	hypothetical protein	COG3101S	3214.96	3228.07	3201.85	0.99188	-0.011763	0.840778	0.870089
965	AB57_0952	-	FAD dependent oxidoreductase	COG0665E	1.12656e+06	1.13109e+06	1.12203e+06	0.991987	-0.0116066	0.979035	0.982856
1763	AB57_1773	-	NAD-dependent deacetylase regulatory protein	COG0846K	334.598	335.84	333.356	0.992603	-0.0107112	0.85471	0.880493
1908	AB57_1924	-	diguanylate cyclase	COG3706T	1948.31	1954.97	1941.66	0.993192	-0.00985502	0.995144	0.996177
1659	AB57_1666	cydB	cytochrome D ubiquinol oxidase subunit II	COG1294C	489140	490484	487796	0.994519	-0.00792988	0.991158	0.993052
741	AB57_0729	rpoN	RNA polymerase factor sigma-54	COG1508K	13218.6	13250.7	13186.6	0.995157	-0.00700376	0.929234	0.940444
1603	AB57_1604	-	putative SAM-dependent methyltransferase	COG2226H	609.065	610.385	607.746	0.995676	-0.00625212	0.881536	0.90364
3145	AB57_4816		Arg tRNA	#N/A	8.03969	8.05561	8.02378	0.996048	-0.00571262	1	1
1036	AB57_1024	-	short chain dehydrogenase	COG1028IQR	5731.28	5739.29	5723.27	0.997209	-0.00403153	0.927881	0.939568
3470	AB57_3504	rplQ	50S ribosomal protein L17	COG0203J	35196.3	35237.1	35155.5	0.997685	-0.00334374	0.922278	0.934875
2498	AB57_2528	metN	ABC transporter ATP-binding protein	COG1135P	2.55818e+06	2.56066e+06	2.55569e+06	0.998062	-0.00279869	0.92406	0.936436
2108	AB57_2126	-	major facilitator family transporter	COG2814G	506293	506772	505814	0.998109	-0.00273089	0.994318	0.995625
422	AB57_0411	tpiA	triosephosphate isomerase	COG0149G	2057.15	2058.36	2055.94	0.998821	-0.00170263	0.913478	0.927661
1870	AB57_1881	-	hypothetical protein	-	466572	466637	466507	0.999721	-0.000401961	0.998329	0.999105
1118	AB57_1113	-	hypothetical protein	-	900.834	900.199	901.469	1.00141	0.00203416	0.899259	0.917326
2878	AB57_2909	-	hypothetical protein	-	1964.61	1962.85	1966.37	1.0018	0.00258946	0.976021	0.980595
1731	AB57_1740	-	hypothetical protein	-	1269.92	1267.99	1271.85	1.00305	0.00438813	0.941764	0.95113
2140	AB57_2158	-	putative acetoacetate decarboxylase	COG4689Q	497041	495929	498154	1.00449	0.00645908	0.968712	0.97452
1797	AB57_1809	gspJ	general secretion pathway protein J	COG4795U	648311	646695	649928	1.005	0.00719502	0.955904	0.963646
712	AB57_0704	pheS	phenylalanyl-tRNA synthetase subunit alpha	COG0016J	2928.78	2921.47	2936.09	1.00501	0.00720311	0.994335	0.995625
318	AB57_0312	ribD	riboflavin biosynthesis protein RibD	COG0117H	107992	107662	108321	1.00612	0.00879831	0.905462	0.921947
537	AB57_0527	-	hypothetical protein	-	9721.04	9683.28	9758.8	1.0078	0.011207	0.979822	0.983389
2762	AB57_2789	trpD	anthranilate phosphoribosyltransferase	COG0547E	1521.26	1515.23	1527.29	1.00796	0.0114382	0.959641	0.966403
1323	AB57_1321	-	acetyltransferase, GNAT family	COG0456R	464162	462053	466270	1.00913	0.0131065	0.931033	0.942018
2085	AB57_2103	-	hypothetical protein	-	499109	496830	501388	1.00917	0.013174	0.936701	0.946511
2576	AB57_2602	-	GatB/Yqey domain protein	COG1610S	29549	29409.6	29688.4	1.00948	0.0136129	0.899014	0.917318
2015	AB57_2033	-	hypothetical protein	-	483977	481585	486370	1.00993	0.0142618	0.942444	0.951319
2850	AB57_2878	-	transcriptional regulator, AsnC family	COG1522K	810.652	806.64	814.663	1.00995	0.0142773	0.831829	0.86291
1934	AB57_1950	-	aliphatic sulfonates import ATP-binding protein SsuB	COG1116P	493189	490742	495636	1.00997	0.0143137	0.942163	0.951284
2851	AB57_2879	-	aldehyde dehydrogenase	COG1012C	1339.65	1332.96	1346.35	1.01004	0.0144146	0.882318	0.903866
608	AB57_0598	-	putative phosphatidylglycerophosphatase B	COG0671I	1224.45	1218.34	1230.57	1.01004	0.0144183	0.949334	0.957522
2425	AB57_2453	-	putative acetyltransferase	COG0456R	705837	702264	709410	1.01018	0.0146069	0.925868	0.937791
3474	AB57_3508	rpsM	30S ribosomal protein S13	COG0099J	32444.6	32276.5	32612.8	1.01042	0.0149548	0.987149	0.989971
3179	AB57_3219	-	hypothetical protein	-	51.7911	51.5156	52.0666	1.0107	0.0153505	1	1
1699	AB57_1707	-	hypothetical protein	-	3863.63	3842.59	3884.67	1.01095	0.0157138	0.957323	0.964571
1786	AB57_1798	-	biopolymer transport protein ExbD/TolR	COG0848U	908937	903658	914217	1.01169	0.0167605	0.898029	0.916555
782	AB57_0769	-	citrate utilization protein B	COG4656C	276363	274719	278008	1.01197	0.0171679	0.928206	0.939651
1681	AB57_1689	-	chromate transporter	COG2059P	443858	441176	446541	1.01216	0.0174379	0.93388	0.944156
1918	AB57_1934	-	hypothetical protein	COG3781S	2449.13	2434.21	2464.05	1.01226	0.0175772	0.93662	0.946511
3854	AB57_3896	dkgB	2,5-diketo-D-gluconate reductase B	COG0656R	772.979	768.261	777.698	1.01228	0.0176121	0.956384	0.963878
2690	AB57_2719	-	hypothetical protein	-	653725	649686	657764	1.01243	0.0178258	0.921442	0.934273
762	AB57_0753	rpe	ribulose-phosphate 3-epimerase	COG0036G	7300.6	7254.46	7346.74	1.01272	0.018236	0.976581	0.980706
2067	AB57_2085	-	hypothetical protein	-	133.191	132.321	134.061	1.01315	0.0188505	0.889924	0.91045
3295	AB57_3335	mscL	large-conductance mechanosensitive channel	COG1970M	17918.1	17795.1	18041.2	1.01383	0.0198177	0.861833	0.886411
2510	AB57_2540	-	hypothetical protein	-	622959	618579	627338	1.01416	0.0202843	0.905102	0.921824
2087	AB57_2105	-	auxin-responsive GH3-related protein	-	528497	524615	532380	1.0148	0.0211973	0.920923	0.933993
1401	AB57_1399	-	hypothetical protein	-	2532.45	2513.83	2551.07	1.01481	0.0212166	0.842692	0.871602
3131	AB57_3172	-	two-component system sensor kinase	COG0642T	1689.12	1675.95	1702.3	1.01573	0.0225102	0.900825	0.91868
2684	AB57_2713	-	hypothetical protein	-	641490	636376	646604	1.01607	0.0230022	0.886579	0.907749
2793	AB57_2820	-	non-ribosomal peptide synthetase	COG1020Q	217.103	215.354	218.852	1.01624	0.0232454	0.858572	0.883528
2086	AB57_2104	-	outer membrane efflux protein	COG1538MU	505085	500995	509175	1.01633	0.0233651	0.906473	0.922298
1858	AB57_1870	-	hypothetical protein	COG3486Q	51780.1	51348.8	52211.4	1.0168	0.0240349	0.797608	0.834138
2100	AB57_2118	-	2-hydroxy-3-oxopropionate reductase	COG2084I	510030	505737	514322	1.01697	0.0242835	0.892695	0.912559
968	AB57_0956	-	RND family multidrug resistance secretion protein	COG1566V	578.712	573.646	583.779	1.01767	0.0252628	0.943639	0.952276
2493	AB57_2523	-	hypothetical protein	-	1236.32	1225.29	1247.35	1.018	0.0257423	0.920801	0.933993
1707	AB57_1715	-	D-methionine transport system permease protein MetI	COG2011P	460739	456566	464913	1.01828	0.0261389	0.904978	0.921824
475	AB57_0464	-	hypothetical protein	COG2081R	3449.27	3417.95	3480.58	1.01832	0.0261955	0.797108	0.833842
790	AB57_0777	-	AraC family transcriptional regulator	COG2207K	711.725	704.944	718.506	1.01924	0.0274921	0.951614	0.959571
1866	AB57_1878	-	hypothetical protein	COG3182S	573053	567566	578539	1.01933	0.0276277	0.848478	0.875667
3852	AB57_3895	-	hypothetical protein	-	1.17356e+06	1.1619e+06	1.18521e+06	1.02006	0.0286504	0.853721	0.879709
1935	AB57_1951	-	HEAT domain containing protein	COG1413C	553685	548021	559349	1.02067	0.0295189	0.902509	0.920154
3850	AB57_3892	-	GntR family transcriptional regulator	COG1167KE	1.12044e+06	1.10831e+06	1.13257e+06	1.02189	0.0312426	0.844141	0.872166
408	AB57_0397	-	putative fusaric acid resistance protein	COG1289S	64241.6	63495.5	64987.7	1.0235	0.0335133	0.828566	0.86017
1286	AB57_1282	-	hypothetical protein	-	188.726	186.515	190.936	1.02371	0.0338015	0.868844	0.892908
2391	AB57_2416	-	chorismate mutase	COG1605E	460.229	454.832	465.627	1.02373	0.0338401	0.867839	0.892112
543	AB57_0533	-	transcriptional regulator, TetR family	-	1587.25	1568.32	1606.18	1.02414	0.0344176	0.893336	0.912972
1989	AB57_2007	-	fimbrial subunit	COG3539NU	19765.7	19529.5	20001.9	1.02419	0.0344864	0.991251	0.993052
556	AB57_0546	-	putative phosphatase	COG3211R	297.243	293.589	300.896	1.02489	0.0354687	0.961431	0.967953
1620	AB57_1623	-	DNA polymerase V component	COG1974KT	861.484	850.712	872.256	1.02532	0.0360802	0.778225	0.819419
2868	AB57_2899	-	hypothetical protein	-	25.1727	24.8553	25.49	1.02554	0.036377	0.970547	0.976111
584	AB57_0574	metW	methionine biosynthesis protein MetW	COG2226H	234828	231843	237813	1.02575	0.0366754	0.846981	0.874631
2411	AB57_2437	eutC	ethanolamine ammonia-lyase, light chain	COG4302E	312.509	308.535	316.482	1.02576	0.0366892	0.834437	0.864919
1419	AB57_1418	-	acetyltransferase	COG0110R	161504	159448	163559	1.02578	0.0367204	0.887042	0.907982
258	AB57_0252	arsB	arsenical-resistance protein	COG0798P	1266.49	1250.11	1282.87	1.0262	0.0373122	0.824577	0.857373
3205	AB57_3244	-	hypothetical protein	-	850666	839158	862174	1.02743	0.0390363	0.832819	0.863706
2592	AB57_2618	-	cold-shock domain-containing protein	COG1278K	30118	29695.7	30540.2	1.02844	0.0404555	0.902771	0.920178
1606	AB57_1607	-	hypothetical protein	-	425363	419384	431342	1.02851	0.0405587	0.833217	0.863886
3828	AB57_3870	-	transcriptional regulator, IclR family	COG1414K	2396.41	2360.53	2432.3	1.03041	0.0432121	0.810935	0.846012
1418	AB57_1417	-	thymidylate synthase	COG1739S	509136	501483	516789	1.03052	0.0433741	0.814234	0.848765
2272	AB57_2294	-	hypothetical protein	COG2135S	714.327	703.442	725.213	1.03095	0.0439727	0.740558	0.788579
3284	AB57_3322	-	hypothetical protein	COG3189S	293.879	289.278	298.481	1.03181	0.0451809	0.766785	0.809582
3841	AB57_3883	-	hypothetical protein	COG2983S	705.535	693.779	717.291	1.03389	0.048082	0.759837	0.80511
3437	AB57_3475	-	hypothetical protein	COG3719J	1418.6	1394.6	1442.6	1.03442	0.0488179	0.835286	0.865334
1104	AB57_1099	-	putative methyltransferase	COG0742L	501115	492534	509696	1.03484	0.0494135	0.809169	0.844855
1670	AB57_1678	-	Asp/Glu racemase	COG4126E	440691	433105	448277	1.03503	0.0496705	0.795177	0.832498
916	AB57_0904	-	hypothetical protein	-	529182	520070	538294	1.03504	0.0496905	0.795742	0.832864
2562	AB57_2592	-	gamma-aminobutyrate permease	COG1113E	370.491	364.1	376.883	1.03511	0.0497818	0.726477	0.776156
1523	AB57_1524	paaF	enoyl-coA hydratase	COG1024I	421297	414027	428567	1.03512	0.0497954	0.796219	0.833137
313	AB57_0307	-	Mg chelatase-like protein	COG0606O	709.454	697.174	721.735	1.03523	0.0499496	0.809725	0.845206
3170	AB57_3210	-	hypothetical protein	-	44.6402	43.8637	45.4168	1.03541	0.0501982	0.826247	0.858736
1848	AB57_1860	hup	DNA-binding protein HU	COG0776L	36550.9	35914	37187.9	1.03547	0.050284	0.78855	0.827355
669	AB57_0660	-	sensor kinase CusS	COG0642T	275917	271080	280755	1.03569	0.0505925	0.789099	0.827706
251	AB57_0245	-	transposition protein B	-	3658.21	3592.83	3723.59	1.03639	0.0515729	0.737487	0.785743
787	AB57_0774	-	transcriptional regulator, LysR family	COG0583K	438.298	430.441	446.156	1.03651	0.0517342	0.816607	0.850549
3009	AB57_3050	-	lysyl-tRNA synthetase	COG2269J	776869	762278	791460	1.03828	0.0541988	0.767922	0.810561
3175	AB57_3215	-	hypothetical protein	-	251.708	246.976	256.439	1.03832	0.0542484	0.857855	0.883025
1186	AB57_1181	garD	galactarate dehydratase	COG2721G	77.7629	76.2846	79.2412	1.03876	0.0548588	0.881163	0.90364
1456	AB57_1455	-	allophanate hydrolase	COG1984E	427449	419228	435670	1.03922	0.0555007	0.77879	0.819698
3564	AB57_3604	-	hypothetical protein	COG1359S	591.326	579.715	602.937	1.04006	0.0566621	0.876736	0.900539
1045	AB57_1033	-	hypothetical protein	COG0028EH	103.758	101.72	105.796	1.04008	0.05669	0.773195	0.815235
2993	AB57_3033	-	hypothetical protein	COG3394S	727582	713200	741963	1.04033	0.0570408	0.743505	0.791063
153	AB57_0149	-	enoyl-CoA hydratase/isomerase family protein	COG1024I	611.583	599.486	623.679	1.04036	0.0570782	0.784234	0.824396
139	AB57_0135	-	TonB-dependent siderophore receptor	COG4774P	856.68	839.546	873.814	1.04082	0.057717	0.816961	0.850689
[truncated: 1,882 more rows]

## Sheet: Sheet1
Synonym	Code	COG	Product	Location	Strand	Length	PID	Gene
AB57_0001	-	COG0162J	tyrosyl-tRNA synthetase	266..1498	-	410	213155371	tyrS
AB57_0002	-	COG2377O	anhydro-N-acetylmuramic acid kinase	1560..2687	+	375	213155372	anmK
AB57_0003	-	COG0596R	hydrolase	2815..3660	+	281	213155373	-
AB57_0004	-	COG0316S	iron-sulfur cluster insertion protein ErpA	3716..4051	-	111	213155374	-
AB57_0005	-	COG1638G	RND type efflux pump	4176..5180	-	334	213155375	-
AB57_0006	-	-	RND type efflux pump	5523..6530	-	335	213155376	-
AB57_0007	-	-	transposase subunit	6697..7131	-	144	213155377	-
AB57_0008	-	-	transposase 1	7218..7787	-	189	213155378	-
AB57_0009	-	COG1680V	beta-lactamase	7866..9032	+	388	213155379	ampC
AB57_0010	-	-	hypothetical protein	9101..10993	-	630	213155380	-
AB57_0011	-	-	transposase subunit	11032..11478	-	148	213155381	-
AB57_0012	-	-	transposase 1	11611..12123	-	170	213155382	-
AB57_0013	-	-	RND type efflux pump	12311..13315	-	334	213155383	-
AB57_0014	-	COG0488R	ABC transporter ATP-binding protein	13568..15499	+	643	213155384	-
AB57_0015	-	COG0586S	DedA family protein	15750..16307	+	185	213155385	-
AB57_0016	-	COG3783C	cytochrome b562	16393..16785	-	130	213155386	-
AB57_0017	-	COG0187L	DNA gyrase subunit B	16823..19291	-	822	213155387	gyrB
AB57_0018	-	COG1195L	recombination protein F	19344..20426	-	360	213155388	recF
AB57_0019	-	COG0592L	DNA polymerase III subunit beta	20441..21589	-	382	213155389	dnaN
AB57_0020	-	COG0593L	chromosomal replication initiation protein	21687..23084	-	465	213155390	dnaA
AB57_0021	-	COG0230J	50S ribosomal protein L34	23753..23887	+	44	213155391	rpmH
AB57_0022	-	COG0594J	ribonuclease P protein component	23917..24309	+	130	213155392	rnpA
AB57_0023	-	COG0759S	hypothetical protein	24320..24640	+	106	213155393	-
AB57_0024	-	COG0706U	putative inner membrane protein translocase component YidC	24646..26406	+	586	213155394	-
AB57_0025	-	COG0486R	tRNA modification GTPase TrmE	26497..26619	+	40	213155395	-
AB57_0026	-	COG0486R	tRNA modification GTPase TrmE	26632..27852	+	406	213155396	trmE
AB57_0027	-	COG1937S	hypothetical protein	27899..28162	-	87	213155397	-
AB57_0028	-	COG1230P	cation diffusion facilitator family transporter	28205..29212	+	335	213155398	-
AB57_0029	-	COG1651O	thiol:disulfide interchange protein DsbC	29442..30005	+	187	213155399	-
AB57_0030	-	COG2261S	transglycosylase-associated protein	30060..30311	-	83	213155400	-
AB57_0031	-	COG0634F	hypoxanthine phosphoribosyltransferase	30484..31011	-	175	213155401	hpt
AB57_0032	-	-	hypothetical protein	31114..31254	-	46	213155402	-
AB57_0033	-	COG0402FR	guanine deaminase	31226..32551	-	441	213155403	guaD
AB57_0034	-	COG4638PR	rieske protein	32608..33663	-	351	213155404	-
AB57_0035	-	COG0754E	glutathionylspermidine synthase	33954..35114	-	386	213155405	-
AB57_0036	-	-	lipoprotein	35136..35501	-	121	213155406	-
AB57_0037	-	COG0861P	integral membrane protein TerC	35690..36646	-	318	213155407	-
AB57_0038	-	-	PAP2 superfamily protein	36965..37561	-	198	213155408	-
AB57_0039	-	COG4292S	low temperature requirement protein LtrA	37697..38947	+	416	213155409	ltrA
AB57_0040	-	COG0773M	UDP-N-acetylmuramate:L-alanyl-gamma-D-glutamyl-meso-diaminopimelate ligase	39017..40390	-	457	213155410	mpl
AB57_0041	-	COG3169S	transmembrane signal peptide protein	40647..40994	+	115	213155411	-
AB57_0042	-	COG0041F	phosphoribosylaminoimidazole carboxylase catalytic subunit	41178..41690	+	170	213155412	purE
AB57_0043	-	COG0026F	phosphoribosylaminoimidazole carboxylase ATPase subunit	41700..42821	+	373	213155413	purK
AB57_0044	-	COG2951M	transglycosylase	43448..44740	+	430	213155414	-
AB57_0045	-	-	hypothetical protein	44790..45164	-	124	213155415	-
AB57_0046	-	COG1913R	matrixin superfamily	45278..46183	-	301	213155416	-
AB57_0047	-	COG1913R	matrixin superfamily	46370..47287	-	305	213155417	-
AB57_0048	-	COG0443O	molecular chaperone DnaK	47619..49559	-	646	213155418	dnaK
AB57_0049	-	COG0576O	co-chaperone GrpE	49713..50267	-	184	213155419	grpE
AB57_0050	-	COG0583K	putative transcriptional regulator	50431..51324	-	297	213155420	-
AB57_0051	-	COG0491R	metallo-beta-lactamase family protein	51432..52298	+	288	213155421	-
AB57_0052	-	-	lipoprotein	52690..52920	+	76	213155422	-
AB57_0053	-	-	lipoprotein	53094..53420	-	108	213155423	-
AB57_0054	-	COG0657I	esterase	53631..54701	+	356	213155424	-
AB57_0055	-	COG0652O	peptidyl-prolyl cis-trans isomerase	54845..55402	+	185	213155425	-
AB57_0057	-	COG0666R	hypothetical protein	61534..61845	+	103	213155426	-
AB57_0058	-	COG0431R	putative flavoprotein	61891..62433	-	180	213155427	-
AB57_0059	-	COG1047O	peptidylprolyl isomerase, fkbp-type	62567..63049	-	160	213155428	-
AB57_0060	-	COG0597MU	lipoprotein signal peptidase	63051..63581	-	176	213155429	lspA
AB57_0061	-	COG0060J	isoleucyl-tRNA synthetase	63574..66411	-	945	213155430	ileS
AB57_0062	-	COG0196H	riboflavin biosynthesis protein RibF	66473..67474	-	333	213155431	ribF
AB57_0063	-	COG1275P	C4-dicarboxylate transporter/malic acid transport protein	67761..68816	+	351	213155432	-
AB57_0064	-	COG0775F	putative MTA/SAH nucleosidase	68898..69464	+	188	213155433	-
AB57_0065	-	COG1309K	transcriptional regulator, TetR family	69499..70119	-	206	213155434	-
AB57_0066	-	COG1116P	aliphatic sulfonates import ATP-binding protein SsuB	70380..71180	-	266	213155435	-
AB57_0067	-	COG0600P	aliphatic sulfonates transport permease protein SsuC	71194..71991	-	265	213155436	-
AB57_0068	-	COG2141C	alkanesulfonate monooxygenase	71988..73163	-	391	213155437	-
AB57_0069	-	COG0715P	aliphatic sulfonates-binding protein	73190..74173	-	327	213155438	-
AB57_0070	-	COG0715P	aliphatic sulfonates-binding protein	74245..75213	-	322	213155439	-
AB57_0071	-	COG0548E	N-acetylglutamate synthase	75532..76905	-	457	213155440	argA
AB57_0072	-	COG5455S	hypothetical protein	77027..77347	-	106	213155441	-
AB57_0073	-	COG5455S	hypothetical protein	77570..77980	-	136	213155442	-
AB57_0074	-	COG1028IQR	short chain dehydrogenase	78198..78944	-	248	213155443	-
AB57_0075	-	COG0546R	phosphoglycolate phosphatase	79010..79708	-	232	213155444	-
AB57_0076	-	COG2227H	3-demethylubiquinone-9 3-methyltransferase	79708..80421	-	237	213155445	ubiG
AB57_0077	-	COG2761Q	thiol:disulfide interchange protein DsbA	80601..81251	+	216	213155446	-
AB57_0078	-	COG1309K	transcriptional regulator, TetR family	81296..81943	-	215	213155447	-
AB57_0079	-	COG1309K	transcriptional regulator, TetR family	82080..82718	-	212	213155448	-
AB57_0080	-	COG1018C	putative oxidoreductase	82892..83917	+	341	213155449	-
AB57_0081	-	COG3239I	fatty acid desaturase	83942..85090	+	382	213155450	-
AB57_0082	-	COG0689J	ribonuclease PH	85249..85965	+	238	213155451	rph
AB57_0083	-	-	hypothetical protein	86077..86214	-	45	213155452	-
AB57_0084	-	COG3511M	phospholipase C, phosphocholine-specific	86254..88422	+	722	213155453	-
AB57_0086	-	-	hypothetical protein	88868..89035	+	55	213155455	-
AB57_0085	-	COG0157H	nicotinate-nucleotide diphosphorylase	89032..89877	-	281	213155454	nadC
AB57_0087	-	COG3023V	N-acetyl-anhydromuranmyl-L-alanine amidase	90049..90618	+	189	213155456	-
AB57_0088	-	COG0728R	integral membrane protein MviN	90700..92241	+	513	213155457	mviN
AB57_0089	-	COG0545O	immunoreactive 21 kD antigen PG10	92287..92982	-	231	213155458	fklB
AB57_0090	-	COG0545O	peptidyl-prolyl cis-trans isomerase Mip	93034..93756	-	240	213155459	-
AB57_0091	-	COG3206M	tyrosine-protein kinase ptk	93948..96134	-	728	213155460	-
AB57_0092	-	COG0394T	protein-tyrosine-phosphatase ptp	96154..96582	-	142	213155461	-
AB57_0093	-	COG1596M	polysaccharide export protein	96587..97687	-	366	213155462	-
AB57_0094	-	COG0677M	VI polysaccharide biosynthesis protein VipA/tviB	98063..99337	+	424	213155463	-
AB57_0095	-	COG0451MG	VI polysaccharide biosynthesis protein VipB/tviC	99356..100378	+	340	213155464	-
AB57_0096	-	COG0534V	polysaccharide biosynthesis protein	100393..101898	+	501	213155465	-
AB57_0097	-	COG5039GM	hypothetical protein	101918..102748	+	276	213155466	-
AB57_0098	-	-	hypothetical protein	102709..102894	+	61	213155467	-
AB57_0099	-	COG0438M	group 1 glycosyl transferase	102904..103980	+	358	213155468	-
AB57_0100	-	-	hypothetical protein	104117..104647	+	176	213155469	-
AB57_0101	-	-	hypothetical protein	104650..104994	+	114	213155470	-
AB57_0102	-	COG0438M	putative glycosyl transferase family protein	105340..106452	+	370	213155471	-
AB57_0103	-	COG0438M	group 1 glycosyl transferase	106505..107587	+	360	213155472	-
AB57_0104	-	COG0451MG	UDP-glucose 4-epimerase	107584..108522	+	312	213155473	-
AB57_0105	-	COG0472M	polyprenol phosphate:N-acetyl-hexosamine 1-phosphate transferase	108527..109534	+	335	213155474	-
AB57_0106	-	COG1044M	acetyltransferase	109524..110051	+	175	213155475	-
AB57_0107	-	COG1086MG	nucleotide sugar epimerase/dehydratase	110260..112134	+	624	213155476	-
AB57_0108	-	COG1087M	UDP-glucose 4-epimerase	112177..113199	+	340	213155477	galE
AB57_0109	-	-	hypothetical protein	113253..114023	-	256	213155478	-
AB57_0110	-	COG1835I	acyltransferase	114767..115054	-	95	213155479	-
AB57_0111	-	COG1210M	UTP-glucose-1-phosphate uridylyltransferase	115635..116510	+	291	213155480	galU
AB57_0112	-	COG1004M	NDP-sugar dehydrogenase	116628..117890	+	420	213155481	-
AB57_0113	-	COG0166G	glucose-6-phosphate isomerase	117887..119557	+	556	213155482	pgi
AB57_0114	-	COG1087M	UDP-glucose 4-epimerase	119550..120566	+	338	213155483	galE
AB57_0115	-	COG1109G	phosphomannomutase	120614..121984	-	456	213155484	-
AB57_0116	-	COG1620C	L-lactate permease	122359..124020	+	553	213155485	-
AB57_0117	-	COG2186K	DNA-binding transcriptional repressor LldR	124040..124792	+	250	213155486	-
AB57_0118	-	COG1304C	L-lactate dehydrogenase	124789..125940	+	383	213155487	lldD
AB57_0119	-	COG0277C	D-lactate dehydrogenase	126232..127938	+	568	213155488	-
AB57_0120	-	COG1448E	aromatic amino acid aminotransferase	127987..129201	-	404	213155489	araT
AB57_0121	-	COG1802K	GntR family transcriptional regulator	129717..130427	+	236	213155490	-
AB57_0122	-	COG2513G	2-methylisocitrate lyase	130420..131304	+	294	213155491	prpB
AB57_0123	-	COG0372C	methylcitrate synthase	131595..132752	+	385	213155492	-
AB57_0124	-	COG1048C	aconitate hydratase	132752..135358	+	868	213155493	acnD
AB57_0125	-	-	hypothetical protein	135750..135917	+	55	213155494	-
AB57_0126	-	-	hypothetical protein	135989..136687	+	232	213155495	-
AB57_0127	-	-	transposase (ISN1)	137273..138205	+	310	213155496	-
AB57_0128	-	-	hypothetical protein	138243..138644	+	133	213155497	-
AB57_0129	-	COG3328L	mutator family transposase	138876..140084	-	402	213155498	-
AB57_0130	-	COG0300R	short-chain dehydrogenase/reductase SDR	140284..140985	-	233	213155499	-
AB57_0131	-	COG4420S	hypothetical protein	141789..142490	+	233	213155500	-
AB57_0132	-	COG0564J	dual specificity pseudouridine synthase	142577..143266	+	229	213155501	-
AB57_0133	-	COG3076S	hypothetical protein	143377..143754	+	125	213155502	-
AB57_0134	-	COG4922S	hypothetical protein	143783..144160	+	125	213155503	-
AB57_0135	-	COG4774P	TonB-dependent siderophore receptor	144205..146295	-	696	213155504	-
AB57_0136	-	COG3503S	hypothetical protein	146371..147516	+	381	213155505	-
AB57_0137	-	COG1522K	leucine-responsive regulatory protein	147557..148024	-	155	213155506	-
AB57_0138	-	COG0665E	D-amino acid dehydrogenase small subunit	148161..149426	+	421	213155507	-
AB57_0139	-	COG0787M	alanine racemase	149447..150550	+	367	213155508	dadX
AB57_0140	-	COG0251J	endoribonuclease L-PSP family protein	150561..150920	+	119	213155509	-
AB57_0141	-	COG1113E	D-serine/D-alanine/glycine transporter	151083..152522	+	479	213155510	-
AB57_0142	-	COG1113E	D-serine/D-alanine/glycine transporter	152894..154324	+	476	213155511	-
AB57_0143	-	COG0583K	transcriptional regulator, LysR family	154382..155263	-	293	213155512	-
AB57_0144	-	COG1012C	methylmalonate-semialdehyde dehydrogenase	155429..156946	+	505	213155513	mmsA
AB57_0145	-	COG2084I	3-hydroxyisobutyrate dehydrogenase	156958..157848	+	296	213155514	mmsB
AB57_0146	-	COG0365I	acetyl-coenzyme A synthetase	157930..159579	+	549	213155515	-
AB57_0147	-	COG1960I	acyl-CoA dehydrogenase	159591..160718	+	375	213155516	-
AB57_0148	-	COG1024I	short-chain enoyl-CoA hydratase	160740..161513	+	257	213155517	-
AB57_0149	-	COG1024I	enoyl-CoA hydratase/isomerase family protein	161526..162551	+	341	213155518	-
AB57_0150	-	COG2814G	shikimate transporter	162740..164023	+	427	213155519	-
AB57_0151	-	COG3916TQ	homoserine lactone synthase	164116..164667	-	183	213155520	-
AB57_0152	-	-	hypothetical protein	164746..165111	-	121	213155521	-
AB57_0153	-	COG2197TK	eR transcriptional regulator	165921..166637	+	238	213155522	-
AB57_0154	-	COG0318IQ	acyl-CoA synthetase/AMP-acid ligase	167260..169149	+	629	213155523	-
AB57_0155	-	COG1960I	acyl-CoA dehydrogenase	169182..170975	+	597	213155524	-
AB57_0156	-	COG0236IQ	acyl carrier protein	170972..171232	+	86	213155525	-
AB57_0157	-	COG1020Q	amino acid adenylation	171229..175188	+	1319	213155526	-
AB57_0158	-	COG1033R	polyketide cyclase/dehydrase family	175213..178863	+	1216	213155527	-
AB57_0159	-	-	hypothetical protein	178905..180131	+	408	213155528	-
AB57_0160	-	COG0451MG	NAD dependent epimerase/dehydratase family	180185..182050	+	621	213155529	-
AB57_0161	-	COG2091H	phosphopantethiene-protein transferase	182043..182810	+	255	213155530	-
AB57_0162	-	COG0271T	BolA family protein	183330..183638	+	102	213155531	-
AB57_0163	-	COG1981S	hypothetical protein	183650..184042	+	130	213155532	-
AB57_0164	-	COG1192D	ParA family protein	184119..184961	+	280	213155533	-
AB57_0165	-	-	hypothetical protein	184972..185358	+	128	213155534	-
AB57_0166	-	COG1280E	hypothetical protein	185574..186164	+	196	213155535	-
AB57_0167	-	COG0586S	protein DedA	186172..186813	-	213	213155536	-
AB57_0168	-	COG2259S	DoxX family protein	187007..187444	+	145	213155537	-
AB57_0169	-	COG4399S	hypothetical protein	187504..188733	-	409	213155538	-
AB57_0170	-	COG0519F	GMP synthase	189109..190677	+	522	213155539	guaA
AB57_0171	-	-	putative adenylyltransferase	190743..191531	+	262	213155540	-
AB57_0172	-	COG1695K	putative transcriptional regulator	191754..192281	+	175	213155541	-
AB57_0173	-	-	hypothetical protein	192282..192647	+	121	213155542	-
AB57_0174	-	COG1741R	pirin domain protein	192804..193751	+	315	213155543	-
AB57_0175	-	COG1765O	OsmC family protein	193748..194155	+	135	213155544	-
AB57_0176	-	COG0625O	glutathione S-transferase	194337..194936	+	199	213155545	-
AB57_0177	-	COG3087D	hypothetical protein	194980..195606	-	208	213155546	-
AB57_0178	-	COG0018J	arginyl-tRNA synthetase	195760..197550	-	596	213155547	argS
AB57_0179	-	COG0281C	malate dehydrogenase	198046..199743	+	565	213155548	-
AB57_0180	-	COG2837P	melanin biosynthesis protein TyrA	199789..200589	-	266	213155549	-
AB57_0181	-	COG1280E	homoserine/homoserine lactone efflux protein	200869..201495	+	208	213155550	-
AB57_0182	-	COG1108P	high affinity Zn transport protein	201497..202306	-	269	213155551	-
AB57_0183	-	COG1121P	zinc import ATP-binding protein ZnuC	202310..203089	-	259	213155552	-
AB57_0184	-	COG0735P	Fur family transcriptional regulator	203071..203556	-	161	213155553	-
AB57_0185	-	COG4531P	high affinity Zn transport protein	203696..204535	+	279	213155554	-
AB57_0186	-	COG3312C	ATP synthase F0, I subunit	204705..205103	+	132	213155555	atpI
AB57_0187	-	COG0356C	F0F1 ATP synthase subunit A	205207..206082	+	291	213155556	atpB
AB57_0188	-	COG0636C	ATP synthase F0 subunit C	206167..206412	+	81	213155557	atpE
AB57_0189	-	COG0711C	F0F1 ATP synthase subunit B	206451..206921	+	156	213155558	atpF
AB57_0190	-	COG0712C	F0F1 ATP synthase subunit delta	206934..207470	+	178	213155559	atpH
AB57_0191	-	COG0056C	F0F1 ATP synthase subunit alpha	207517..209061	+	514	213155560	atpA
AB57_0192	-	COG0224C	F0F1 ATP synthase subunit gamma	209207..210007	+	266	213155561	atpG
AB57_0193	-	COG0055C	F0F1 ATP synthase subunit beta	210038..211432	+	464	213155562	atpD
AB57_0194	-	COG0355C	F0F1 ATP synthase subunit epsilon	211450..211869	+	139	213155563	atpC
AB57_0195	-	-	lipoprotein	211931..212530	-	199	213155564	-
AB57_0196	-	COG0386O	glutathione peroxidase	212675..213220	-	181	213155565	-
AB57_0197	-	COG2207K	transcriptional regulator AraC family	213343..214107	-	254	213155566	-
AB57_0198	-	COG2814G	major facilitator superfamily protein	214129..215343	-	404	213155567	-
AB57_0199	-	COG1309K	transcriptional regulator, TetR family	215591..216130	+	179	213155568	-
AB57_0200	-	COG0697GER	transporter, drug/metabolite exporter family	216236..217186	+	316	213155569	-
AB57_0201	-	COG0009J	protein YrdC	217547..218116	-	189	213155570	-
AB57_0202	-	COG0758LU	DNA protecting protein DprA	218167..219297	-	376	213155571	-
AB57_0203	-	COG1652S	peptidoglycan-binding LysM	219318..220472	-	384	213155572	-
AB57_0204	-	COG0242J	peptide deformylase	220595..221125	+	176	213155573	def
AB57_0205	-	-	hypothetical protein	221162..221590	+	142	213155574	-
AB57_0206	-	COG1629P	TonB-dependent copper receptor	221663..223750	+	695	213155575	-
AB57_0207	-	-	hypothetical protein	223804..224010	+	68	213155576	-
AB57_0208	-	-	hypothetical protein	224080..225135	-	351	213155577	-
AB57_0209	-	-	putative transcription regulator protein	225571..225978	+	135	213155578	-
AB57_0212	-	COG4552R	putative acetyltransferase	231980..232522	+	180	213155579	-
AB57_0213	-	COG0031E	cysteine synthase A	232733..233731	+	332	213155580	cysK
AB57_0214	-	COG0741M	transglycosylase SLT domain protein	233787..234368	-	193	213155581	-
AB57_0215	-	COG0655R	NADPH-dependent fmn reductase	234704..235270	-	188	213155582	-
AB57_0216	-	-	hypothetical protein	235287..235772	-	161	213155583	-
AB57_0217	-	COG0789K	transcriptional regulator SoxR-family	235854..236258	+	134	213155584	-
AB57_0218	-	COG4222S	glycerophosphoryl diester phosphodiesterase	236406..237374	+	322	213155585	-
AB57_0219	-	COG4222S	hypothetical protein	237455..237664	+	69	213155586	-
AB57_0220	-	COG1032C	hypothetical protein	237879..240257	+	792	213155587	-
AB57_0221	-	-	hypothetical protein	240571..241071	+	166	213155588	-
AB57_0222	-	COG0251J	hypothetical protein	241218..241571	-	117	213155589	-
AB57_0223	-	COG0389L	DNA polymerase IV	241893..242948	-	351	213155590	-
AB57_0226	-	COG2814G	inner membrane transport protein YieO	243785..245176	-	463	213155591	-
AB57_0227	-	COG1611R	hypothetical protein	245374..245997	-	207	213155592	-
AB57_0228	-	COG0861P	protein YegH	246324..247916	+	530	213155593	-
AB57_0229	-	COG3012S	hypothetical protein	247988..248455	+	155	213155594	-
AB57_0230	-	COG2860S	hypothetical protein	248501..249145	+	214	213155595	-
AB57_0231	-	COG2814G	major facilitator superfamily protein	249228..250547	+	439	213155596	-
AB57_0232	-	COG0188L	DNA topoisomerase IV subunit A	250701..252920	+	739	213155597	parC
AB57_0233	-	COG0318IQ	long-chain-fatty-acid--CoA ligase	253218..254897	+	559	213155598	-
AB57_0234	-	-	hypothetical protein	254936..255319	-	127	213155599	-
AB57_0235	-	COG3686S	hypothetical protein	255426..255824	+	132	213155600	-
AB57_0236	-	COG0221C	inorganic pyrophosphatase	255952..256479	+	175	213155601	ppa
AB57_0237	-	-	outer membrane protein OprE3	256586..257902	-	438	213155602	-
AB57_0239	-	-	hypothetical protein	258827..259639	+	270	213155603	-
AB57_0240	-	COG0329EM	dihydrodipicolinate synthase	259682..260560	-	292	213155604	-
AB57_0241	-	COG0235G	class II aldolase/adducin domain-containing protein	260576..261352	-	258	213155605	-
AB57_0242	-	COG1167KE	GntR family transcriptional regulator	261464..262882	+	472	213155606	-
AB57_0243	-	COG0606O	competence protein ComM	262919..263602	-	227	213155607	-
AB57_0244	-	-	transposase protein A	263727..264437	+	236	213155608	-
AB57_0245	-	-	transposition protein B	264438..266348	+	636	213155609	-
AB57_0246	-	COG0542O	transposition helper protein C	266353..267273	+	306	213155610	-
AB57_0247	-	-	hypothetical protein	267303..268418	+	371	213155611	-
AB57_0248	-	-	hypothetical protein	268927..269859	+	310	213155612	-
AB57_0249	-	COG2072P	FAD-dependent pyridine nucleotide-disulfide oxidoreductase	269963..271030	-	355	213155613	-
AB57_0250	-	COG0492O	thioredoxin-disulfide reductase	271132..272085	-	317	213155614	trxB
AB57_0251	-	COG0431R	arsenical resistance protein ArsH	272103..272807	-	234	213155615	arsH
AB57_0252	-	COG0798P	arsenical-resistance protein	272813..273796	-	327	213155616	arsB
AB57_0253	-	COG0394T	arsenate reductase	273864..274283	-	139	213155617	-
AB57_0254	-	COG0640K	arsenical resistance operon repressor	274344..274664	-	106	213155618	-
AB57_0255	-	COG1393P	arsenate reductase	274722..275156	-	144	213155619	arsC
AB57_0256	-	COG0589T	universal stress protein	275359..275886	-	175	213155620	-
AB57_0257	-	-	ISPpu12 hypothetical protein	276766..277404	-	212	213155621	-
AB57_0258	-	-	ISPpu12 hypothetical protein	277370..277492	-	40	213155622	-
AB57_0259	-	COG0597MU	lipoprotein signal peptidase	277486..277896	+	136	213155623	lspA
AB57_0260	-	COG3464L	ISPpu12 transposase	277918..279207	+	429	213155624	-
AB57_0261	-	-	hypothetical protein	279360..279794	-	144	213155625	-
AB57_0262	-	COG0550L	DNA topoisomerase I	280016..282034	+	672	213155626	topA
AB57_0263	-	COG0629L	Ssb protein	282232..282414	+	60	213155627	-
AB57_0264	-	-	hypothetical protein	283106..283537	-	143	213155628	-
AB57_0265	-	COG0294H	dihydropteroate synthase	283659..284585	+	308	213155629	folP
AB57_0267	-	COG3153R	hypothetical protein	284713..285213	+	166	213155631	-
AB57_0266	-	-	NTP-binding protein	285182..285691	-	169	213155630	-
AB57_0268	-	-	insertion sequence IS6100	285645..286466	-	273	213155632	-
AB57_0269	-	-	hypothetical protein	286597..286713	+	38	213155633	-
AB57_0270	-	-	hypothetical protein	286879..287016	+	45	213155634	-
AB57_0271	-	COG1249C	putative mercuric reductase	287616..289301	-	561	213155635	merA
AB57_0272	-	-	putative mercury transport protein MerC	289340..289765	-	141	213155636	-
AB57_0273	-	COG1309K	tetracycline repressor protein, class A	291388..292065	-	225	213155637	tetR
AB57_0274	-	-	hypothetical protein	292084..292254	-	56	213155638	-
AB57_0275	-	COG2814G	tetracycline resistance protein, class A	292216..293343	+	375	213155639	tetA
AB57_0276	-	COG5006R	regulator protein PecM	293375..294259	-	294	213155640	-
AB57_0277	-	-	hypothetical protein	294210..294329	+	39	213155641	-
AB57_0278	-	COG1335Q	isochorismatase hydrolase	294397..294789	-	130	213155642	-
AB57_0279	-	COG4644L	transposase ISSod9	294748..296544	+	598	213155643	-
AB57_0280	-	COG4845V	chloramphenicol acetyltransferase	297189..297848	-	219	213155644	cat
AB57_0281	-	COG4644L	transposase Tn3	298836..301841	-	1001	213155645	-
AB57_0282	-	COG1961L	transposon Tn3 resolvase	302004..302561	+	185	213155646	-
AB57_0283	-	COG2367V	beta-lactamase TEM	302744..303604	+	286	213155647	-
AB57_0284	-	COG3316L	transposase InsB3 for insertion sequence IS26	303673..304377	-	234	213155648	-
AB57_0285	-	COG4644L	transposase IS26	304354..307290	+	978	213155649	-
AB57_0286	-	COG1961L	resolvase IS26	307401..308060	+	219	213155650	-
AB57_0287	-	COG3316L	transposase S26	308072..308776	+	234	213155651	-
AB57_0288	-	COG3231J	aminoglycoside 3'-phosphotransferase aphA1	309376..310191	-	271	213155652	-
AB57_0289	-	COG3316L	transposase InsB3 for insertion sequence IS26	310321..311025	+	234	213155653	-
AB57_0290	-	COG4974L	IntI1 integrase	311597..312631	-	344	213155654	-
AB57_0291	-	COG0456R	aminoglycoside N(3')-acetyltransferase I aacC1	312732..313265	+	177	213155655	-
AB57_0292	-	COG0456R	GNAT family acetyltransferase	313384..313896	+	170	213155656	-
AB57_0293	-	-	aminoglycoside resistance protein	314309..315100	+	263	213155657	-
AB57_0294	-	COG0294H	dihydropteroate synthase	315605..316444	+	279	213155658	folP
AB57_0295	-	COG3153R	GNAT family acetyltransferase	316572..317072	+	166	213155659	-
AB57_0296	-	-	hypothetical protein	317133..317666	+	177	213155660	-
AB57_0297	-	COG1961L	invertase/recombinase protein	317739..318224	+	161	213155661	-
AB57_0298	-	COG2948U	transcriptional regulator	318870..318986	-	38	213155662	-
AB57_0299	-	-	hypothetical protein	319073..319246	+	57	213155663	-
AB57_0301	-	COG1230P	heavy metal detoxification protein	319758..320654	+	298	213155665	-
AB57_0300	-	-	hypothetical protein	320644..320766	-	40	213155664	-
AB57_0302	-	COG0597MU	lipoprotein signal peptidase	320760..321170	+	136	213155666	lspA
AB57_0303	-	COG3464L	ISPpu12 transposase	321192..322481	+	429	213155667	-
AB57_0304	-	COG2205T	universal stress protein	322517..322867	-	116	213155668	-
AB57_0305	-	COG0659P	sulfate permease	322882..324369	-	495	213155669	-
AB57_0306	-	-	hypothetical protein	324664..326460	-	598	213155670	-
AB57_0307	-	COG0606O	Mg chelatase-like protein	326543..327400	-	285	213155671	-
AB57_0308	-	COG2960S	hypothetical protein	327466..327693	-	75	213155672	-
AB57_0309	-	COG0347E	nitrogen regulatory protein P-II	327972..328310	+	112	213155673	-
AB57_0310	-	COG0004P	ammonium transporter	328368..329765	+	465	213155674	amt
AB57_0311	-	COG1327K	transcriptional regulator NrdR	329924..330382	+	152	213155675	nrdR
AB57_0312	-	COG0117H	riboflavin biosynthesis protein RibD	330398..331483	+	361	213155676	ribD
AB57_0313	-	COG3392L	site-specific DNA-methyltransferase	331480..332772	+	430	213155677	-
AB57_0314	-	COG0307H	riboflavin synthase subunit alpha	332815..333474	+	219	213155678	ribE
AB57_0315	-	-	hypothetical protein	333533..333751	-	72	213155679	-
AB57_0316	-	-	hypothetical protein	333882..334520	-	212	213155680	-
AB57_0317	-	COG2927L	DNA polymerase III subunit chi	334559..334966	-	135	213155681	-
AB57_0318	-	COG0260E	leucyl aminopeptidase	334959..336407	-	482	213155682	pepA
AB57_0319	-	COG0795R	YjgP/YjgQ family permease	336551..337651	+	366	213155683	-
AB57_0320	-	COG0795R	YjgP/YjgQ family permease	337651..338721	+	356	213155684	-
AB57_0321	-	COG0696G	phosphoglyceromutase	338846..340393	+	515	213155685	gpmI
AB57_0322	-	COG0793M	putative periplasmic carboxyl-terminal protease	340409..341593	+	394	213155686	-
AB57_0323	-	COG2204T	type 4 fimbriae expression regulatory protein PilR	341597..343018	-	473	213155687	-
AB57_0324	-	COG0642T	sensor protein histidine kinase	343043..344566	-	507	213155688	-
AB57_0325	-	COG2197TK	response regulator	344622..345257	-	211	213155689	-
AB57_0326	-	COG1686M	D-alanyl-D-alanine carboxypeptidase	345509..346516	+	335	213155690	-
AB57_0327	-	COG0498E	threonine synthase	346625..347764	-	379	213155691	thrC
AB57_0328	-	COG0460E	homoserine dehydrogenase	347820..349121	-	433	213155692	-
AB57_0329	-	COG1651O	thiol:disulfide interchange protein	349366..350181	-	271	213155693	-
AB57_0330	-	COG4974L	tyrosine recombinase XerD	350328..351248	-	306	213155694	xerD
AB57_0331	-	COG1918P	putative ferrous iron transport protein A	351392..351655	+	87	213155695	feoA
AB57_0332	-	COG0370P	ferrous iron transport protein B	351652..353505	+	617	213155696	feoB
AB57_0333	-	-	hypothetical protein	353526..353777	+	83	213155697	-
AB57_0334	-	COG0771M	UDP-N-acetylmuramoyl-L-alanyl-D-glutamate synthetase	353938..355284	+	448	213155698	murD
AB57_0335	-	COG0772D	cell division protein FtsW	355309..356505	+	398	213155699	ftsW
AB57_0336	-	COG0008J	glutamyl-tRNA synthetase	356556..357305	-	249	213155700	-
AB57_0337	-	COG1734T	DnaK suppressor protein	357491..358027	-	178	213155701	-
AB57_0338	-	COG1409R	cyclic AMP phosphodiesterase	358238..359050	-	270	213155702	-
AB57_0339	-	COG0494LR	ADP-ribose pyrophosphatase	359055..359681	-	208	213155703	-
AB57_0340	-	COG0422H	thiamine biosynthesis protein ThiC	359757..361634	-	625	213155704	thiC
AB57_0341	-	-	hypothetical protein	361893..362957	-	354	213155705	-
AB57_0342	-	COG1309K	transcriptional regulator	363083..363664	+	193	213155706	-
AB57_0343	-	COG5006R	permease	363657..364562	+	301	213155707	-
AB57_0344	-	COG1538MU	type I secretion outer membrane protein	364658..365989	+	443	213155708	-
AB57_0345	-	COG0704P	phosphate transport system regulatory protein PhoU	366098..366820	+	240	213155709	phoU
AB57_0346	-	COG2924CO	hypothetical protein	367132..367401	-	89	213155710	-
AB57_0347	-	COG0165E	argininosuccinate lyase	367411..368844	-	477	213155711	argH
AB57_0348	-	COG3275T	alginate biosynthesis protein	368835..369974	+	379	213155712	-
AB57_0349	-	COG3279KT	alginate biosynthesis regulatory protein	370035..370775	+	246	213155713	-
AB57_0350	-	COG0181H	porphobilinogen deaminase	370849..371793	+	314	213155714	hemC
AB57_0351	-	COG1587H	uroporphyrinogen-III synthase	371798..372565	+	255	213155715	hemD
AB57_0352	-	-	hypothetical protein	372574..373413	+	279	213155716	-
AB57_0353	-	COG3071H	hypothetical protein	373423..374616	+	397	213155717	-
AB57_0354	-	COG0824R	thioesterase superfamily protein	374624..375064	+	146	213155718	-
AB57_0355	-	COG2916R	DNA-binding protein H-NS	375259..375585	+	108	213155719	-
AB57_0356	-	-	putative general secretion pathway protein	375918..376661	+	247	213155720	-
AB57_0357	-	COG3031U	putative general secretion pathway protein	376661..377515	+	284	213155721	-
AB57_0358	-	COG1450NU	general secretion pathway protein D	377538..379814	+	758	213155722	gspD
AB57_0359	-	COG1716T	FHA domain-containing protein	379855..380445	+	196	213155723	-
AB57_0360	-	COG0546R	phosphoglycolate phosphatase	380549..381217	+	222	213155724	gph
AB57_0361	-	COG0147EH	anthranilate synthase component I	381326..382819	+	497	213155725	trpE
AB57_0362	-	COG0050J	elongation factor Tu	383498..384688	+	396	213155726	tuf
AB57_0363	-	COG0690U	preprotein translocase subunit SecE	384900..385340	+	146	213155727	secE
AB57_0364	-	COG0250K	transcription termination/antitermination factor NusG	385348..385881	+	177	213155728	nusG
AB57_0365	-	COG0080J	50S ribosomal protein L11	385990..386418	+	142	213155729	rplK
AB57_0366	-	COG0081J	50S ribosomal protein L1	386422..387117	+	231	213155730	rplA
AB57_0367	-	COG0244J	50S ribosomal protein L10	387437..387943	+	168	213155731	rplJ
AB57_0368	-	COG0222J	50S ribosomal protein L7/L12	387986..388354	+	122	213155732	rplL
AB57_0369	-	COG0085K	DNA-directed RNA polymerase subunit beta	388660..392748	+	1362	213155733	rpoB
AB57_0370	-	COG0086K	DNA-directed RNA polymerase subunit beta'	392834..397027	+	1397	213155734	rpoC
AB57_0371	-	-	lipoprotein	397194..397559	+	121	213155735	-
AB57_0372	-	-	hypothetical protein	397773..398129	+	118	213155736	-
AB57_0373	-	COG2050Q	hypothetical protein	398158..398655	-	165	213155737	-
AB57_0374	-	COG0596R	short chain dehydrogenase	398779..399651	+	290	213155738	-
AB57_0375	-	COG2056R	Na+/H+ antiporter NhaC	399756..401180	+	474	213155739	-
AB57_0376	-	COG3047M	putative outer membrane protein W	401507..402088	+	193	213155740	-
AB57_0377	-	COG4461S	hypothetical protein	402270..402626	+	118	213155741	-
AB57_0378	-	COG0326O	heat shock protein 90	402729..404648	+	639	213155742	-
AB57_0379	-	-	hypothetical protein	404732..405634	-	300	213155743	-
AB57_0380	-	-	hypothetical protein	405756..406895	-	379	213155744	-
AB57_0381	-	COG2761Q	DSBA oxidoreductase	407254..407958	-	234	213155745	-
AB57_0382	-	-	hypothetical protein	408136..408894	+	252	213155746	-
AB57_0383	-	COG0789K	MerR family transcriptional regulator	408916..409281	-	121	213155747	-
AB57_0384	-	COG3545R	hypothetical protein	409440..410000	+	186	213155748	-
AB57_0385	-	-	hypothetical protein	410239..410730	+	163	213155749	-
AB57_0386	-	COG0183I	3-ketoacyl-CoA thiolase	410775..411947	-	390	213155750	fadA
AB57_0387	-	COG1250I	multifunctional fatty acid oxidation complex subunit alpha	411960..414113	-	717	213155751	fadB
AB57_0388	-	-	lipoprotein	414503..415522	+	339	213155752	-
AB57_0389	-	COG3555O	beta-hydroxylase	415699..416613	+	304	213155753	-
AB57_0390	-	-	hypothetical protein	416786..417316	+	176	213155754	-
AB57_0391	-	COG0322L	excinuclease ABC subunit C	417522..419249	+	575	213155755	uvrC
AB57_0392	-	COG1946I	acyl-CoA thioesterase II	419370..420164	+	264	213155756	-
AB57_0393	-	COG0558I	CDP-diacylglycerol--glycerol-3-phosphate 3-phosphatidyltransferase	420283..420870	+	195	213155757	pgsA
AB57_0394	-	COG0350L	methylated-DNA--protein-cysteine methyltransferase transcription regulator	420993..421847	+	284	213155758	-
AB57_0395	-	COG3145L	DNA repair system	421844..422455	+	203	213155759	-
AB57_0396	-	COG1414K	transcriptional regulator, IclR family	422650..423423	-	257	213155760	-
AB57_0397	-	COG1289S	putative fusaric acid resistance protein	423919..426018	+	699	213155761	-
AB57_0398	-	-	hypothetical protein	426011..426217	+	68	213155762	-
AB57_0399	-	COG1566V	HlyD family secretion protein	426257..427258	+	333	213155763	-
AB57_0400	-	COG0816L	Holliday junction resolvase-like protein	427315..427755	-	146	213155764	-
AB57_0401	-	COG1678K	hypothetical protein	427755..428309	-	184	213155765	-
AB57_0402	-	COG0497L	DNA repair protein RecN	428436..430103	-	555	213155766	recN
AB57_0403	-	COG5010U	hypothetical protein	430218..431528	+	436	213155767	-
AB57_0404	-	COG3123S	protein Nfa15710	431605..431922	+	105	213155768	-
AB57_0405	-	COG0566J	TrmH family RNA methyltransferase	432032..432781	+	249	213155769	-
AB57_0407	-	COG2962R	integral membrane protein	432817..433731	+	304	213155771	-
AB57_0406	-	COG0237H	dephospho-CoA kinase	433728..434324	-	198	213155770	coaE
AB57_0408	-	COG1989NOU	type IV pilus prepilin peptidase PilD	434326..435186	-	286	213155772	pilD
AB57_0409	-	COG1459NU	pilin biogenesis protein	435186..436412	-	408	213155773	-
AB57_0410	-	COG2804NU	type IV-A pilus assembly ATPase PilB	436442..438154	-	570	213155774	pilB
AB57_0411	-	COG0149G	triosephosphate isomerase	438445..439239	+	264	213155775	tpiA
AB57_0412	-	COG1314U	preprotein translocase subunit SecG	439252..439581	+	109	213155776	secG
AB57_0413	-	COG0779S	hypothetical protein	440223..440747	+	174	213155777	-
AB57_0414	-	COG0195K	transcription elongation factor NusA	440785..442269	+	494	213155778	nusA
AB57_0415	-	COG0532J	translation initiation factor IF-2	442280..444979	+	899	213155779	infB
AB57_0416	-	COG0858J	ribosome-binding factor A	444979..445380	+	133	213155780	rbfA
AB57_0417	-	COG1320P	putative monovalent cation/H+ antiporter subunit G	445437..445841	-	134	213155781	-
AB57_0418	-	COG2212P	pH adaptation potassium efflux system protein F	445854..446129	-	91	213155782	-
AB57_0419	-	COG1863P	pH adaptation potassium efflux system transmembrane protein E	446126..446653	-	175	213155783	-
AB57_0420	-	COG0651CP	putative monovalent cation/H+ antiporter subunit D	446656..448467	-	603	213155784	-
AB57_0421	-	COG1006P	putative monovalent cation/H+ antiporter subunit C	448467..448835	-	122	213155785	-
AB57_0422	-	COG1009CP	putative monovalent cation/H+ antiporter subunit A	448832..451669	-	945	213155786	-
AB57_0423	-	COG3950R	putative ATP binding site	451996..453378	-	460	213155787	-
AB57_0424	-	COG0210L	putative DNA helicase	453402..454904	-	500	213155788	-
AB57_0425	-	COG0139E	phosphoribosyl (-ATP, -AMP) pyrophosphohydrolase/cyclohydrolase	454914..455687	-	257	213155789	-
AB57_0426	-	COG0654HC	putative oxidoreductase; putative flavoprotein monooxygenase	455841..457163	-	440	213155790	-
AB57_0427	-	COG0661R	ubiquinone biosynthetic 2-octaprenylphenol hydroxylase	457288..458907	-	539	213155791	-
AB57_0428	-	COG3165S	hypothetical protein	458920..459588	-	222	213155792	-
AB57_0429	-	COG2226H	ubiquinone/menaquinone biosynthesis methyltransferase UbiE	459600..460547	-	315	213155793	-
AB57_0430	-	-	hypothetical protein	460696..461403	-	235	213155794	-
AB57_0433	-	COG3597S	hypothetical protein	463055..463561	-	168	213155795	-
AB57_0434	-	COG1330L	exonuclease V gamma chain	463733..467368	+	1211	213155796	-
AB57_0435	-	COG1074L	exonuclease V beta chain	467372..471070	+	1232	213155797	-
AB57_0436	-	COG0507L	exonuclease V subunit alpha	471179..472930	+	583	213155798	recD
AB57_0437	-	COG1680V	beta-lactamase	473647..474945	-	432	213155799	-
AB57_0438	-	COG0184J	30S ribosomal protein S15	475158..475427	+	89	213155800	rpsO
AB57_0439	-	COG1185J	polynucleotide phosphorylase/polyadenylase	475679..477772	+	697	213155801	-
AB57_0440	-	COG0598P	magnesium Mg(2+)/cobalt Co(2+) transport protein	477857..479068	+	403	213155802	-
AB57_0441	-	-	hypothetical protein	479361..479690	-	109	213155803	-
AB57_0442	-	COG0484O	curved DNA-binding protein	479702..480658	-	318	213155804	-
AB57_0443	-	COG1280E	LysE family transporter	480809..481420	-	203	213155805	-
AB57_0444	-	COG1281O	heat shock protein 33	481558..482433	-	291	213155806	hslO
AB57_0445	-	COG0475P	glutathione-regulated potassium-efflux system protein KefB	482599..484440	-	613	213155807	-
AB57_0446	-	COG1198L	primosomal protein N`	484517..486745	-	742	213155808	priA
AB57_0447	-	COG1459NU	general secretion pathway protein F	486894..488099	+	401	213155809	gspF
AB57_0448	-	COG2165NU	general secretion pathway protein G	488123..488704	+	193	213155810	-
AB57_0449	-	-	hypothetical protein	488971..489315	+	114	213155811	-
AB57_0450	-	COG0073R	secretion chaperone	489459..489797	+	112	213155812	-
AB57_0451	-	COG0815M	apolipoprotein N-acyltransferase	489799..491358	-	519	213155813	lnt
AB57_0452	-	COG4535P	magnesium and cobalt efflux protein CorC	491355..492194	-	279	213155814	-
AB57_0453	-	COG0425O	sulfurtransferase TusA	492379..492636	+	85	213155815	-
AB57_0454	-	-	hypothetical protein	492780..493160	+	126	213155816	-
AB57_0455	-	COG0644C	electron transfer flavoprotein-ubiquinone oxidoreductase (EsvG)	493247..494959	-	570	213155817	-
AB57_0456	-	COG3816S	hypothetical protein	495146..495757	+	203	213155818	-
AB57_0457	-	COG0796M	glutamate racemase	495806..496672	+	288	213155819	murI
AB57_0459	-	-	hypothetical protein	496793..497797	+	334	213155820	-
AB57_0460	-	COG0276H	ferrochelatase	497871..498887	+	338	213155821	hemH
AB57_0462	-	COG0491R	beta-lactamase	498911..499555	+	214	213155823	-
AB57_0461	-	COG3024S	hypothetical protein	499552..499746	-	64	213155822	-
AB57_0463	-	COG0220R	methyltransferase superfamily	499840..500472	+	210	213155824	-
AB57_0464	-	COG2081R	hypothetical protein	500462..501667	+	401	213155825	-
AB57_0465	-	COG3791S	hypothetical protein	501745..502155	+	136	213155826	-
AB57_0466	-	COG0239D	camphor resistance protein CrcB	502391..502771	+	126	213155827	crcB
AB57_0467	-	-	type III effector HopPmaJ	503228..503560	-	110	213155828	-
AB57_0468	-	COG0254J	50S ribosomal protein L31	503813..504067	-	84	213155829	rpmE2
AB57_0469	-	COG0661R	hypothetical protein	504169..505467	-	432	213155830	-
AB57_0470	-	COG1960I	acyl-CoA dehydrogenase-family protein	505725..506972	+	415	213155831	-
AB57_0471	-	COG1960I	acyl-CoA dehydrogenase-family protein	507006..508256	+	416	213155832	-
AB57_0472	-	COG0534V	multidrug efflux pump	508291..509586	-	431	213155833	abeM
AB57_0473	-	COG3238S	hypothetical protein	509671..510129	-	152	213155834	-
AB57_0474	-	COG0635H	putative oxygen-independent coproporphyrinogen III oxidase	510250..511404	+	384	213155835	-
AB57_0475	-	COG1028IQR	short chain dehydrogenase	511457..512212	-	251	213155836	-
AB57_0476	-	COG0583K	transcriptional regulator, HTH-type	512325..513221	+	298	213155837	-
AB57_0477	-	COG0318IQ	long-chain-acyl-CoA synthetase	513593..515434	-	613	213155838	-
AB57_0478	-	COG1530J	ribonuclease E	515627..518959	-	1110	213155839	-
AB57_0480	-	-	hypothetical protein	519330..519617	+	95	213155840	-
AB57_0481	-	COG0564J	ribosomal large subunit pseudouridine synthase C	519682..520614	+	310	213155841	rluC
AB57_0482	-	COG0546R	HAD-superfamily hydrolase	520611..521285	+	224	213155842	-
AB57_0483	-	COG2378K	DeoR family transcriptional regulator	521359..522054	+	231	213155843	-
AB57_0484	-	COG0625O	glutathione S-transferase	522104..522709	+	201	213155844	-
AB57_0485	-	COG4291S	hypothetical protein	522768..523445	-	225	213155845	-
AB57_0486	-	COG0583K	DNA-binding transcriptional regulator HcaR	523708..524607	-	299	213155846	-
AB57_0487	-	COG2220R	hypothetical protein	525343..526395	+	350	213155847	-
AB57_0488	-	COG0376P	catalase/peroxidase HPI	526462..528618	-	718	213155848	katG
AB57_0489	-	COG3605T	phosphoenolpyruvate-protein phosphotransferase	529133..531427	-	764	213155849	ptsP
AB57_0490	-	COG0494LR	dinucleoside polyphosphate hydrolase	531513..531998	-	161	213155850	-
AB57_0491	-	COG0560E	HAD-superfamily hydrolase	532181..532831	+	216	213155851	-
AB57_0492	-	COG0583K	transcriptional regulator, LysR family	532836..533696	-	286	213155852	-
AB57_0493	-	COG3205S	hypothetical protein	533814..534068	-	84	213155853	-
AB57_0494	-	COG0065E	isopropylmalate isomerase large subunit	534306..535724	+	472	213155854	leuC
AB57_0495	-	COG0066E	isopropylmalate isomerase small subunit	535743..536390	+	215	213155855	leuD
AB57_0496	-	-	hypothetical protein	536584..537093	+	169	213155856	-
AB57_0497	-	COG0473CE	3-isopropylmalate dehydrogenase	537125..538204	+	359	213155857	leuB
AB57_0499	-	COG3755S	hypothetical protein	538835..539203	+	122	213155858	-
AB57_0500	-	COG0361J	translation initiation factor IF-1	539255..539476	-	73	213155859	infA
AB57_0501	-	COG2207K	helix-turn-helix- domain containing protein	539727..540752	+	341	213155860	-
AB57_0502	-	COG0101J	tRNA pseudouridine synthase A	540771..541568	-	265	213155861	truA
AB57_0503	-	COG0252EJ	putative L-asparaginase I	541583..542554	-	323	213155862	-
AB57_0504	-	-	hypothetical protein	542613..543875	-	420	213155863	-
AB57_0505	-	COG3170NU	hypothetical protein	543935..544522	-	195	213155864	-
AB57_0506	-	-	hypothetical protein	544525..545301	-	258	213155865	-
AB57_0507	-	COG0136E	aspartate-semialdehyde dehydrogenase	545450..546568	-	372	213155866	asd
AB57_0508	-	COG3021S	endonuclease/exonuclease/phosphatase	546758..547897	+	379	213155867	-
AB57_0509	-	COG1301C	glutamate/aspartate:proton symporter	548568..549854	+	428	213155868	gltP
AB57_0510	-	COG0438M	group 1 glycosyl transferase	549910..551010	-	366	213155869	-
AB57_0511	-	COG1560M	lipid A biosynthesis acyltransferase	551276..552211	-	311	213155870	-
AB57_0512	-	COG1280E	RhtB family transporter	552331..552963	-	210	213155871	-
AB57_0513	-	COG0488R	ABC transporter ATP-binding protein uup	553109..553663	-	184	213155872	-
AB57_0514	-	-	transposase subunit	553782..554228	-	148	213155873	-
AB57_0515	-	-	transposase 1	554303..554872	-	189	213155874	-
AB57_0516	-	COG0488R	ABC transporter ATP-binding protein uup	554919..556208	-	429	213155875	-
AB57_0517	-	COG2900S	SlyX superfamily	556241..556486	+	81	213155876	-
AB57_0518	-	COG0604CR	alcohol dehydrogenase	556534..557544	-	336	213155877	-
AB57_0519	-	COG1733K	transcriptional regulatory protein	557644..558021	+	125	213155878	-
AB57_0520	-	-	hypothetical protein	558169..558618	+	149	213155879	-
AB57_0521	-	COG0550L	DNA topoisomerase I	558654..561290	+	878	213155880	topA
AB57_0522	-	-	hypothetical protein	561378..562136	+	252	213155881	-
AB57_0523	-	COG3247S	hypothetical protein	562274..562846	+	190	213155882	-
AB57_0524	-	COG0210L	putative ATP-dependent DNA helicase	562963..564942	+	659	213155883	-
AB57_0525	-	COG0724R	hypothetical protein	565016..565255	+	79	213155884	-
AB57_0526	-	-	hypothetical protein	565263..565622	+	119	213155885	-
AB57_0527	-	-	hypothetical protein	565673..566206	+	177	213155886	-
AB57_0528	-	-	hypothetical protein	566319..566597	+	92	213155887	-
AB57_0529	-	COG4651P	monovalent cation transporter	566637..568346	-	569	213155888	-
AB57_0530	-	COG0267J	50S ribosomal protein L33	568495..568650	-	51	213155889	rpmG
AB57_0531	-	COG0227J	50S ribosomal protein L28	568663..568899	-	78	213155890	rpmB
AB57_0532	-	COG1012C	aldehyde dehydrogenase	569067..570515	-	482	213155891	-
AB57_0533	-	-	transcriptional regulator, TetR family	570805..571320	+	171	213155892	-
AB57_0534	-	COG0788F	formyltetrahydrofolate deformylase	571395..572258	+	287	213155893	purU
AB57_0535	-	COG0810M	TonB protein	572650..573405	+	251	213155894	-
AB57_0536	-	COG0811U	MotA/TolQ/ExbB proton channel	573450..574070	+	206	213155895	-
AB57_0537	-	COG0848U	biopolymer transport protein ExbD/TolR	574070..574474	+	134	213155896	-
AB57_0538	-	COG0225O	methionine-S-sulfoxide reductase	574535..575056	-	173	213155897	msrA
AB57_0539	-	-	hypothetical protein	575157..576143	-	328	213155898	-
AB57_0540	-	COG0262H	dihydrofolate reductase	576227..576736	-	169	213155899	folA
AB57_0541	-	COG0207F	thymidylate synthase	576781..577623	-	280	213155900	thyA
AB57_0542	-	-	hypothetical protein	577746..578108	-	120	213155901	-
AB57_0543	-	-	hypothetical protein	578119..578478	-	119	213155902	-
AB57_0544	-	COG0682M	prolipoprotein diacylglyceryl transferase	578552..579370	-	272	213155903	lgt
AB57_0545	-	COG3332S	hypothetical protein	579464..580243	+	259	213155904	-
AB57_0546	-	COG3211R	putative phosphatase	580292..582202	-	636	213155905	-
AB57_0547	-	-	hypothetical protein	582237..582431	+	64	213155906	-
AB57_0548	-	-	hypothetical protein	582494..584290	+	598	213155907	-
AB57_0549	-	-	transposase subunit	584648..585082	-	144	213155908	-
AB57_0550	-	-	transposase 1	585169..585738	-	189	213155909	-
AB57_0551	-	COG2602V	beta-lactamase OXA-23	585844..586665	+	273	213155910	-
AB57_0552	-	COG2607R	AAA ATPase	586770..587078	-	102	213155911	-
AB57_0553	-	-	hypothetical protein	587330..587884	-	184	213155912	-
AB57_0554	-	-	YeeA	587892..588224	-	110	213155913	-
AB57_0555	-	-	transposase 1	588326..588895	+	189	213155914	-
AB57_0556	-	-	transposase subunit	588982..589416	+	144	213155915	-
AB57_0557	-	COG0659P	sulfate permease	589420..590886	+	488	213155916	-
AB57_0558	-	COG0589T	universal stress protein	590899..591747	+	282	213155917	-
AB57_0559	-	-	hypothetical protein	592187..592558	+	123	213155918	-
AB57_0560	-	-	hypothetical protein	592667..592786	+	39	213155919	-
AB57_0561	-	COG0266L	hypothetical protein	592933..594363	-	476	213155920	-
AB57_0562	-	-	hypothetical protein	594356..595471	-	371	213155921	-
AB57_0563	-	COG0542O	transposition helper protein C	595501..596421	-	306	213155922	-
AB57_0564	-	-	transposition protein B	596426..598336	-	636	213155923	-
AB57_0565	-	-	transposase protein A	598337..599047	-	236	213155924	-
AB57_0566	-	-	hypothetical protein	599185..599298	-	37	213155925	-
AB57_0567	-	COG3211R	alkaline phosphatase	599507..601687	-	726	213155926	-
AB57_0568	-	COG0805U	twin arginine-targeting protein translocase TatC	601861..602424	-	187	213155927	tatC
AB57_0569	-	COG1826U	Sec-independent protein translocase protein	602628..603065	-	145	213155928	-
AB57_0570	-	COG1826U	Sec-independent protein translocase protein	603077..603295	-	72	213155929	-
AB57_0571	-	COG0679R	hypothetical protein	603547..604419	+	290	213155930	-
AB57_0572	-	COG0127F	putative deoxyribonucleotide triphosphate pyrophosphatase	604615..605241	-	208	213155931	rdgB
AB57_0573	-	COG0790R	Sel1 domain-containing protein	605410..605952	-	180	213155932	-
AB57_0574	-	COG2226H	methionine biosynthesis protein MetW	605994..606587	-	197	213155933	metW
AB57_0575	-	COG2021E	homoserine O-acetyltransferase	606587..607747	-	386	213155934	metX
AB57_0576	-	COG0119E	2-isopropylmalate synthase	608023..609525	-	500	213155935	leuA
AB57_0577	-	COG3128S	putative hydroxylase	609987..610670	-	227	213155936	-
AB57_0578	-	COG4774P	TonB-dependent receptor	610775..612946	-	723	213155937	-
AB57_0579	-	COG0544O	trigger factor	613421..614755	+	444	213155938	tig
AB57_0580	-	COG0740OU	ATP-dependent Clp protease proteolytic subunit	614948..615553	+	201	213155939	clpP
AB57_0581	-	COG1219O	ATP-dependent protease ATP-binding subunit ClpX	615655..616968	+	437	213155940	clpX
AB57_0582	-	-	hypothetical protein	617116..617832	+	238	213155941	-
AB57_0583	-	COG3184S	hypothetical protein	617857..618411	-	184	213155942	-
AB57_0584	-	COG1951C	fumarate hydratase	618553..620079	-	508	213155943	-
AB57_0585	-	COG0280C	phosphate acetyltransferase	620305..622449	-	714	213155944	-
AB57_0586	-	COG0282C	acetate kinase	622492..623754	-	420	213155945	ackA
AB57_0587	-	COG0129EG	phosphogluconate dehydratase	624457..626310	+	617	213155946	edd
AB57_0588	-	COG0800G	khg/kdpg aldolase	626331..626951	+	206	213155947	-
AB57_0589	-	COG2610GE	high affinity gluconate permease	627147..628505	+	452	213155948	-
AB57_0590	-	COG3265G	shikimate kinase	628523..629035	+	170	213155949	-
AB57_0591	-	COG1012C	aldehyde dehydrogenase	629209..630837	+	542	213155950	-
AB57_0592	-	COG0014E	gamma-glutamyl phosphate reductase	630942..632207	-	421	213155951	proA
AB57_0593	-	COG0596R	putative hydrolase	632507..633820	+	437	213155952	-
AB57_0594	-	COG3315Q	hypothetical protein	633873..634715	-	280	213155953	-
AB57_0595	-	COG1472G	beta-hexosaminidase	635041..636060	-	339	213155954	-
AB57_0596	-	COG0793M	carboxy- protease	636253..638436	+	727	213155955	-
AB57_0597	-	COG0438M	glycoside hydrolase family protein	638587..639873	+	428	213155956	-
AB57_0598	-	COG0671I	putative phosphatidylglycerophosphatase B	639898..640449	+	183	213155957	-
AB57_0599	-	COG2975S	hypothetical protein	640549..640749	+	66	213155958	-
AB57_0600	-	COG0105F	nucleoside diphosphate kinase	640863..641294	+	143	213155959	ndk
AB57_0601	-	COG0820R	radical SAM enzyme, Cfr family	641417..642649	+	410	213155960	-
AB57_0602	-	COG3063NU	type IV pilus biogenesis/stability protein PilW	642698..643465	+	255	213155961	pilF
AB57_0603	-	COG1426S	hypothetical protein	643456..644247	+	263	213155962	-
AB57_0604	-	COG0821I	4-hydroxy-3-methylbut-2-en-1-yl diphosphate synthase	644269..645384	+	371	213155963	ispG
AB57_0605	-	COG0124J	histidyl-tRNA synthetase	645381..646673	+	430	213155964	hisS
AB57_0606	-	COG2976S	hypothetical protein	646702..647400	+	232	213155965	-
AB57_0607	-	COG1520S	outer membrane assembly lipoprotein YfgL	647400..648545	+	381	213155966	yfgL
AB57_0608	-	COG1160R	GTP-binding protein EngA	648733..650142	+	469	213155967	engA
AB57_0609	-	COG2091H	4'-phosphopantetheinyl transferase	650242..650916	+	224	213155968	-
AB57_0610	-	COG1952U	preprotein translocase subunit SecB	650984..651442	-	152	213155969	secB
AB57_0611	-	COG0695O	glutaredoxin 3	651470..651727	-	85	213155970	grxC
AB57_0612	-	COG0607P	rhodanese domain protein	651739..652155	-	138	213155971	-
AB57_0613	-	COG1162R	GTPase	652252..653310	-	352	213155972	engC
AB57_0614	-	COG1949A	oligoribonuclease	653436..654002	+	188	213155973	orn
AB57_0615	-	COG4760S	hypothetical protein	654158..654889	+	243	213155974	-
AB57_0616	-	COG0623I	NADH-dependent enoyl-ACP reductase	654963..655829	+	288	213155975	-
AB57_0617	-	COG1538MU	NodT family RND efflux system outer membrane lipoprotein	655899..657305	-	468	213155976	-
AB57_0618	-	COG1136V	macrolide export ATP-binding/permease protein MacB	657316..659310	-	664	213155977	-
AB57_0619	-	COG0845M	RND family efflux transporter MFP subunit	659313..660650	-	445	213155978	-
AB57_0620	-	COG1466L	DNA polymerase III subunit delta	660758..661747	-	329	213155979	holA
AB57_0621	-	COG2980M	hypothetical protein	661767..662276	-	169	213155980	-
AB57_0622	-	COG0495J	leucyl-tRNA synthetase	662304..664928	-	874	213155981	leuS
AB57_0623	-	-	hypothetical protein	665115..665450	-	111	213155982	-
AB57_0624	-	COG0028EH	acetolactate synthase 3 catalytic subunit	665955..667682	+	575	213155983	ilvB
AB57_0625	-	COG0440E	acetolactate synthase 3 regulatory subunit	667682..668173	+	163	213155984	ilvH
AB57_0626	-	COG0059EH	ketol-acid reductoisomerase	668206..669222	+	338	213155985	ilvC
AB57_0627	-	COG5001T	diguanylate cyclase	669554..671608	+	684	213155986	-
AB57_0628	-	-	putative transcriptional regulator	672319..672780	+	153	213155987	-
AB57_0629	-	COG1309K	putative transcriptional regulator	672997..673569	-	190	213155988	-
AB57_0630	-	-	hypothetical protein	673894..674763	+	289	213155989	-
AB57_0631	-	COG4108J	peptide chain release factor 3	674969..676561	+	530	213155990	prfC
AB57_0632	-	-	hypothetical protein	676631..676909	+	92	213155991	-
AB57_0633	-	-	hypothetical protein	676956..677474	+	172	213155992	-
AB57_0634	-	-	hypothetical protein	677562..678503	+	313	213155993	-
AB57_0635	-	COG0084L	TatD family hydrolase	678503..679315	+	270	213155994	-
AB57_0636	-	COG1048C	aconitate hydratase 1	679438..682194	+	918	213155995	acnA
AB57_0637	-	COG1179H	ThiF family protein	682494..683255	+	253	213155996	-
AB57_0639	-	COG0583K	transcriptional Regulator, LysR family	683538..684437	+	299	213155997	-
AB57_0640	-	-	hypothetical protein	684445..684954	-	169	213155998	-
AB57_0641	-	COG0042J	tRNA-dihydrouridine synthase A	685290..686306	-	338	213155999	dusA
AB57_0642	-	-	hypothetical protein	686287..686412	+	41	213156000	-
AB57_0644	-	-	chorismate mutase family protein	686441..687589	+	382	213156002	-
AB57_0643	-	-	hypothetical protein	687573..687845	-	90	213156001	-
AB57_0645	-	-	hypothetical protein	687864..688844	-	326	213156003	-
AB57_0646	-	-	hypothetical protein	688846..690087	-	413	213156004	-
AB57_0647	-	-	hypothetical protein	690807..692042	-	411	213156005	-
AB57_0648	-	-	hypothetical protein	692402..692617	-	71	213156006	-
AB57_0649	-	-	hypothetical protein	693158..693418	+	86	213156007	-
AB57_0650	-	-	hypothetical protein	693523..693672	+	49	213156008	-
AB57_0651	-	-	hypothetical protein	693731..694759	+	342	213156009	-
AB57_0652	-	-	hypothetical protein	694763..695011	+	82	213156010	-
AB57_0653	-	-	hypothetical protein	695104..695715	+	203	213156011	-
AB57_0654	-	-	hypothetical protein	695742..696155	+	137	213156012	-
AB57_0655	-	-	hypothetical protein	696355..696528	+	57	213156013	-
AB57_0656	-	-	phage/plasmid-related protein	696605..697633	+	342	213156014	-
AB57_0657	-	COG1276P	copper resistance D	697834..698715	-	293	213156015	-
AB57_0658	-	COG2372R	copper resistance protein CopC	698782..699162	-	126	213156016	-
AB57_0659	-	COG2217P	copper-translocating P-type ATPase	699446..701791	+	781	213156017	-
AB57_0660	-	COG0642T	sensor kinase CusS	701869..703245	-	458	213156018	-
AB57_0661	-	COG0745TK	transcriptional activator protein CusR	703235..703918	-	227	213156019	-
AB57_0662	-	COG3667P	hypothetical protein	704068..704433	+	121	213156020	-
AB57_0663	-	COG2132Q	copper resistance protein A	704559..706514	+	651	213156021	-
AB57_0664	-	COG3667P	copper resistance protein B	706501..707403	+	300	213156022	-
AB57_0665	-	COG2856E	transcriptional regulator	707787..708932	-	381	213156023	-
AB57_0666	-	-	hypothetical protein	708944..709627	-	227	213156024	-
AB57_0667	-	COG2814G	major facilitator superfamily protein	709989..711173	-	394	213156025	-
AB57_0668	-	COG0251J	ribonuclease	711192..711599	-	135	213156026	-
AB57_0669	-	COG5006R	integral membrane protein	711667..712593	-	308	213156027	-
AB57_0670	-	COG3288C	NAD(P) transhydrogenase subunit alpha	712833..713960	+	375	213156028	-
AB57_0671	-	COG3288C	NAD(P) transhydrogenase subunit alpha	713972..714286	+	104	213156029	-
AB57_0672	-	COG1282C	NAD(P) transhydrogenase subunit beta	714299..715753	+	484	213156030	-
AB57_0673	-	COG1028IQR	short chain dehydrogenase	715805..716626	-	273	213156031	-
AB57_0674	-	COG0799S	hypothetical protein	716878..717279	-	133	213156032	-
AB57_0675	-	COG3622G	hydroxypyruvate isomerase	717361..718155	-	264	213156033	-
AB57_0676	-	COG2084I	3-hydroxyisobutyrate dehydrogenase	718172..719038	-	288	213156034	-
AB57_0677	-	COG1024I	enoyl-CoA hydratase	719049..719837	-	262	213156035	-
AB57_0678	-	COG0642T	multi-sensor hybrid histidine kinase	719934..721622	-	562	213156036	-
AB57_0679	-	-	hamp domain-containing protein	721995..722741	-	248	213156037	-
AB57_0680	-	COG0031E	cysteine synthase B	722914..723828	+	304	213156038	cysM
AB57_0681	-	COG0417L	hypothetical protein	723851..724669	+	272	213156039	-
AB57_0682	-	COG2265J	23S rRNA 5-methyluridine methyltransferase	724679..726067	+	462	213156040	rumA
AB57_0683	-	COG0317TK	GTP pyrophosphokinase (ppGpp synthetase I)	726098..728404	+	768	213156041	-
AB57_0684	-	COG4221R	short chain dehydrogenase	728449..729222	-	257	213156042	-
AB57_0685	-	COG3956R	nucleoside triphosphate pyrophosphohydrolase	729335..730141	+	268	213156043	mazG
AB57_0686	-	COG1555L	putative DNA uptake protein ComEA	730110..730520	+	136	213156044	-
AB57_0687	-	COG0617J	poly(A) polymerase	730645..732108	+	487	213156045	-
AB57_0688	-	COG0801H	2-amino-4-hydroxy-6-hydroxymethyldihydropteridine pyrophosphokinase	732105..732587	+	160	213156046	folK
AB57_0689	-	COG0413H	3-methyl-2-oxobutanoate hydroxymethyltransferase	732633..733442	+	269	213156047	panB
AB57_0690	-	COG0414H	pantoate--beta-alanine ligase	733446..734294	+	282	213156048	panC
AB57_0691	-	COG1660R	hypothetical protein	734317..735168	+	283	213156049	-
AB57_0692	-	COG1925G	phosphocarrier protein HPr	735165..735434	+	89	213156050	-
AB57_0693	-	COG3028S	hypothetical protein	735437..735973	+	178	213156051	-
AB57_0694	-	COG0318IQ	acyl-CoA synthetase	736035..737663	-	542	213156052	-
AB57_0695	-	COG0441J	threonyl-tRNA synthetase	738075..739997	+	640	213156053	thrS
AB57_0696	-	COG0290J	translation initiation factor IF-3	740234..740554	+	106	213156054	-
AB57_0697	-	COG0625O	glutathione S-transferase	740761..741381	+	206	213156055	-
AB57_0698	-	COG1238S	hypothetical protein	741434..741862	+	142	213156056	-
AB57_0699	-	COG2814G	major facilitator superfamily protein	741902..743152	-	416	213156057	-
AB57_0700	-	COG0291J	50S ribosomal protein L35	743401..743595	+	64	213156058	rpmI
AB57_0701	-	COG0292J	50S ribosomal protein L20	743607..743966	+	119	213156059	rplT
AB57_0703	-	-	hypothetical protein	744622..745623	-	333	213156060	-
AB57_0704	-	COG0016J	phenylalanyl-tRNA synthetase subunit alpha	745781..746761	+	326	213156061	pheS
AB57_0705	-	COG0072J	phenylalanyl-tRNA synthetase subunit beta	746795..749176	+	793	213156062	pheT
AB57_0706	-	COG0776L	integration host factor subunit alpha	749173..749469	+	98	213156063	ihfA
AB57_0707	-	-	hypothetical protein	749641..749901	-	86	213156064	-
AB57_0708	-	COG1158K	transcription termination factor Rho	750316..751584	-	422	213156065	rho
AB57_0709	-	COG3118O	thioredoxin	751906..752232	-	108	213156066	trx
AB57_0710	-	COG0248FP	exopolyphosphatase	752512..754032	+	506	213156067	-
AB57_0711	-	COG0825I	acetyl-CoA carboxylase, carboxyl transferase subunit alpha	754051..754872	+	273	213156068	accA
AB57_0712	-	COG0037D	tRNA(Ile)-lysidine synthase	754938..756212	+	424	213156069	-
AB57_0713	-	COG0345E	pyrroline-5-carboxylate reductase	756190..757020	+	276	213156070	proC
AB57_0714	-	COG0762S	hypothetical protein	757042..757611	+	189	213156071	-
AB57_0715	-	COG0749L	DNA polymerase I	757671..760442	-	923	213156072	-
AB57_0717	-	COG5373S	hypothetical protein	760597..763404	+	935	213156074	-
AB57_0716	-	COG3264M	mechanosensitive ion channel MscS	763394..764311	-	305	213156073	-
AB57_0718	-	-	hypothetical protein	764321..765142	-	273	213156075	-
AB57_0719	-	COG2804NU	general secretory pathway protein E	765239..766729	+	496	213156076	gspE
AB57_0720	-	COG1764O	hypothetical protein	766784..767215	-	143	213156077	-
AB57_0721	-	-	transcriptional regulator OhrR	767303..767500	-	65	213156078	-
AB57_0722	-	COG1846K	hypothetical protein	767516..767740	-	74	213156079	-
AB57_0723	-	-	hypothetical protein	767900..768277	-	125	213156080	-
AB57_0724	-	COG0388R	carbon-nitrogen hydrolase	768292..769116	-	274	213156081	-
AB57_0725	-	COG1366T	putative anti-anti-sigma factor	769143..769664	-	173	213156082	-
AB57_0726	-	COG2208TK	putative two-component response regulator	769767..770735	-	322	213156083	-
AB57_0727	-	COG2853M	VacJ family lipoprotein	770851..771750	-	299	213156084	-
AB57_0729	-	COG1508K	RNA polymerase factor sigma-54	777908..779356	+	482	213156085	rpoN
AB57_0730	-	COG1544J	ribosomal subunit interface protein	779525..779863	+	112	213156086	raiA
AB57_0731	-	COG5007K	hypothetical protein	780002..780253	+	83	213156087	-
AB57_0732	-	COG0766M	UDP-N-acetylglucosamine 1-carboxyvinyltransferase	780260..781516	+	418	213156088	murA
AB57_0733	-	COG0040E	ATP phosphoribosyltransferase catalytic subunit	781555..782199	+	214	213156089	hisG
AB57_0737	-	COG0079E	histidinol-phosphate aminotransferase	783664..784749	+	361	213156474	hisC
AB57_0738	-	COG0147EH	P-aminobenzoate synthetase	784753..786108	-	451	213156475	-
AB57_0739	-	-	protein FilA	786460..787347	+	295	213156476	-
AB57_0740	-	COG3271R	protein FilB	787925..788476	+	183	213156477	-
AB57_0741	-	-	protein FilC	788543..789727	+	394	213156478	-
AB57_0742	-	COG2067I	protein FilD	789734..791404	+	556	213156479	-
AB57_0743	-	-	protein FilE	791527..792648	+	373	213156480	-
AB57_0744	-	-	protein FilF	792668..794593	+	641	213156481	-
AB57_0745	-	COG1051F	nudix hydrolase	794643..795191	-	182	213156482	-
AB57_0746	-	COG0494LR	nudix hydrolase	795315..795932	+	205	213156483	-
AB57_0747	-	COG0663R	transferase	795952..796482	+	176	213156484	-
AB57_0748	-	COG1214O	glycoprotease	796614..797279	+	221	213156485	-
AB57_0749	-	-	hypothetical protein	797297..798082	+	261	213156486	-
AB57_0750	-	-	hypothetical protein	798219..799670	+	483	213156487	-
AB57_0751	-	COG0627R	S-formylglutathione hydrolase	799639..800487	+	282	213156488	fghA
AB57_0752	-	COG3553S	hypothetical protein	800488..800760	-	90	213156489	-
AB57_0753	-	COG0036G	ribulose-phosphate 3-epimerase	800945..801631	+	228	213156490	rpe
AB57_0754	-	COG0561R	hypothetical protein	801988..802809	+	273	213156491	-
AB57_0755	-	-	hypothetical protein	802908..803306	+	132	213156492	-
AB57_0756	-	COG2132Q	copper resistance protein A	803346..805280	+	644	213156493	-
AB57_0757	-	COG3667P	copper resistance protein B	805267..806022	+	251	213156494	-
AB57_0758	-	COG1230P	Co/Zn/Cd efflux system protein	806105..807046	+	313	213156495	-
AB57_0759	-	COG2076P	suppressor of gro	807196..807516	+	106	213156496	-
AB57_0760	-	COG0350L	6-O-methylguanine DNA methyltransferase	807528..808007	+	159	213156497	-
AB57_0761	-	COG1364E	bifunctional ornithine acetyltransferase/N-acetylglutamate synthase	808144..809364	+	406	213156498	argJ
AB57_0762	-	COG0379H	quinolinate synthetase	809511..810575	+	354	213156499	nadA
AB57_0763	-	COG1816F	adenosine deaminase	811344..812363	-	339	213156500	add
AB57_0764	-	COG1063ER	zinc-binding dehydrogenase	812742..813917	+	391	213156501	-
AB57_0765	-	COG0583K	transcriptional regulator, LysR family	814011..814958	-	315	213156502	-
AB57_0766	-	COG1960I	glutaryl-CoA dehydrogenase	815204..816424	+	406	213156503	-
AB57_0767	-	COG2271G	cis,cis-muconate transport protein	816650..817972	+	440	213156504	-
AB57_0768	-	COG1804C	L-carnitine dehydrogenase	818025..819254	+	409	213156505	-
AB57_0769	-	COG4656C	citrate utilization protein B	819359..820492	-	377	213156506	-
AB57_0770	-	COG1053C	tricarballylate dehydrogenase	820482..821888	-	468	213156507	-
AB57_0771	-	COG0583K	LysR-family transcriptional regulator	821992..822921	-	309	213156508	-
AB57_0772	-	COG0725P	family 1 extracellular solute-binding protein	823053..823847	-	264	213156509	-
AB57_0773	-	COG2814G	citrate-proton symporter	823940..825250	-	436	213156510	-
AB57_0774	-	COG0583K	transcriptional regulator, LysR family	825529..826458	-	309	213156511	-
AB57_0775	-	COG2067I	long-chain fatty acid transport protein	826756..828141	+	461	213156512	-
AB57_0776	-	COG1473R	amidohydrolase	828175..829542	+	455	213156513	-
AB57_0777	-	COG2207K	AraC family transcriptional regulator	829603..830610	-	335	213156514	-
AB57_0778	-	COG3239I	fatty acid desaturase	830796..831851	+	351	213156515	-
AB57_0779	-	COG1280E	transporter	831953..832561	-	202	213156516	-
AB57_0780	-	COG0583K	transcriptional regulator	832817..833689	+	290	213156517	-
AB57_0781	-	-	hypothetical protein	834054..835040	+	328	213156518	-
AB57_0782	-	COG0620E	5-methyltetrahydropteroyltriglutamate/homocysteine S-methyltransferase	835062..836105	+	347	213156519	-
AB57_0783	-	COG1853R	4-hydroxyphenylacetate 3-monooxygenase reductase component	836291..836782	+	163	213156520	-
AB57_0784	-	COG1309K	transcriptional regulator, TetR family	837883..838434	+	183	213156521	-
AB57_0785	-	-	hypothetical protein	838614..839078	+	154	213156522	-
AB57_0786	-	-	hypothetical protein	839205..839489	+	94	213156523	-
AB57_0787	-	-	hypothetical protein	839501..840085	+	194	213156524	-
AB57_0788	-	-	hypothetical protein	840466..840915	-	149	213156525	-
AB57_0789	-	COG0583K	transcriptional regulator, LysR family	841202..842065	-	287	213156526	-
AB57_0790	-	COG0384R	hypothetical protein	842289..843182	+	297	213156527	-
AB57_0791	-	-	hypothetical protein	843396..846320	-	974	213156528	-
AB57_0792	-	COG0208F	ribonucleotide-diphosphate reductase subunit beta	847156..848439	-	427	213156529	-
AB57_0793	-	-	hypothetical protein	848577..848711	-	44	213156530	-
AB57_0794	-	COG0209F	ribonucleotide-diphosphate reductase subunit alpha	848767..851601	-	944	213156531	-
AB57_0796	-	COG0745TK	two-component system response regulator protein	852135..852851	+	238	213156532	-
AB57_0797	-	COG0642T	two-component system sensor kinase protein	852941..854533	+	530	213156533	-
AB57_0798	-	-	hypothetical protein	854555..854908	-	117	213156534	-
AB57_0799	-	COG2199T	diguanylate cyclase	855001..856422	-	473	213156535	-
AB57_0800	-	COG0838C	NADH dehydrogenase I subunit A	856850..857401	+	183	213156536	nuoA
AB57_0801	-	COG0377C	NADH dehydrogenase subunit B	857408..858085	+	225	213156537	nuoB
AB57_0802	-	COG0649C	bifunctional NADH:ubiquinone oxidoreductase subunit C/D	858170..859957	+	595	213156538	nuoCD
AB57_0803	-	COG1905C	NADH dehydrogenase subunit E	859971..860480	+	169	213156539	nuoE
AB57_0804	-	COG1894C	NADH dehydrogenase I subunit F	860477..861808	+	443	213156540	nuoF
AB57_0805	-	COG1034C	NADH dehydrogenase subunit G	861820..864504	+	894	213156541	nuoG
AB57_0806	-	COG1005C	NADH dehydrogenase subunit H	864508..865524	+	338	213156542	nuoH
AB57_0807	-	COG1143C	NADH dehydrogenase subunit I	865591..866085	+	164	213156543	nuoI
AB57_0808	-	COG0839C	NADH dehydrogenase I subunit J	866082..866603	+	173	213156544	nuoJ
AB57_0809	-	COG0713C	NADH dehydrogenase I subunit K	866603..866911	+	102	213156545	nuoK
AB57_0810	-	COG1009CP	NADH dehydrogenase subunit L	866908..868797	+	629	213156546	nuoL
AB57_0811	-	COG1008C	NADH dehydrogenase subunit M	868799..870397	+	532	213156547	nuoM
AB57_0812	-	COG1007C	NADH dehydrogenase I subunit N	870400..871896	+	498	213156548	nuoN
AB57_0813	-	COG0035F	uracil phosphoribosyltransferase	871997..872632	+	211	213156549	upp
AB57_0814	-	COG1278K	putative cold shock protein	872749..873042	+	97	213156550	-
AB57_0815	-	-	putative cold shock protein	873308..873655	+	115	213156551	-
AB57_0816	-	COG0583K	transcriptional regulator, LysR family	873667..874554	-	295	213156552	-
AB57_0817	-	COG1018C	ferredoxin-NADP reductase	874641..875402	+	253	213156553	-
AB57_0818	-	-	hypothetical protein	875453..875872	-	139	213156554	-
AB57_0819	-	-	hypothetical protein	876166..876393	+	75	213156555	-
AB57_0820	-	-	hypothetical protein	876621..878297	+	558	213156556	-
AB57_0821	-	-	hypothetical protein	878426..878596	+	56	213156557	-
AB57_0822	-	COG2081R	hypothetical protein	878609..879808	-	399	213156558	-
AB57_0823	-	COG2515E	1-aminocyclopropane-1-carboxylate deaminase	879926..880807	-	293	213156559	-
AB57_0824	-	COG1566V	secretion protein HlyD	880873..882006	-	377	213156560	-
AB57_0825	-	COG2814G	major facilitator superfamily protein	882047..883690	-	547	213156561	-
AB57_0826	-	COG1309K	transcriptional regulator TetR/AcrR family	883687..884256	-	189	213156562	-
AB57_0827	-	COG1280E	lysine exporter protein	884435..885058	+	207	213156563	-
AB57_0828	-	-	hypothetical protein	885281..885409	+	42	213156564	-
AB57_0829	-	COG0143J	methionyl-tRNA synthetase	885537..887600	-	687	213156565	metG
AB57_0830	-	-	hypothetical protein	887887..888387	+	166	213156566	-
AB57_0831	-	COG0489D	putative ATP-binding protein	888533..889762	+	409	213156567	-
AB57_0832	-	COG0775F	5'-methylthioadenosine/S-adenosylhomocysteine nucleosidase	889908..890780	+	290	213156568	mtnN
AB57_0833	-	COG3216S	hypothetical protein	890811..891377	-	188	213156569	-
AB57_0834	-	COG1280E	amino acid efflux pump, RhtB family	891734..892327	+	197	213156570	-
AB57_0835	-	COG0717F	deoxycytidine triphosphate deaminase	892442..893011	+	189	213156571	dcd
AB57_0836	-	-	hypothetical protein	893308..894657	+	449	213156572	-
AB57_0837	-	-	hypothetical protein	894886..896427	+	513	213156573	-
AB57_0838	-	-	hypothetical protein	896451..896978	+	175	213156574	-
AB57_0839	-	-	hypothetical protein	896994..897644	+	216	213156575	-
AB57_0840	-	-	hypothetical protein	897751..900162	+	803	213156576	-
AB57_0841	-	-	hypothetical protein	900323..901276	+	317	213156577	-
AB57_0842	-	COG0042J	tRNA-dihydrouridine synthase C	901356..902300	-	314	213156578	-
AB57_0843	-	COG4137R	cytochrome c assembly protein	902385..903194	-	269	213156579	-
AB57_0844	-	COG0541U	signal recognition particle protein	903335..904744	+	469	213156580	ffh
AB57_0845	-	COG1521K	pantothenate kinase	904794..905528	-	244	213156581	-
AB57_0846	-	COG0340H	biotin-[acetyl-CoA-carboxylase] ligase	905543..906295	-	250	213156582	-
AB57_0847	-	COG0730R	hypothetical protein	906326..907129	+	267	213156583	-
AB57_0848	-	COG1802K	GntR family transcriptional regulator	907378..908073	+	231	213156584	-
AB57_0849	-	COG1196D	chromosome segregation protein SMC	908084..911533	+	1149	213156585	smc
AB57_0850	-	COG3115D	cell division protein ZipA	911535..912572	+	345	213156586	zipA
AB57_0851	-	COG0272L	NAD-dependent DNA ligase	912667..914703	+	678	213156587	ligA
AB57_0852	-	COG2193P	bacterioferritin	914957..915421	+	154	213156588	bfr
AB57_0853	-	COG0738G	major facilitator superfamily protein	915716..916909	+	397	213156589	-
AB57_0854	-	COG0380G	trehalose-6-phosphate synthase	916977..918407	-	476	213156590	-
AB57_0855	-	COG1877G	trehalose-phosphatase	918395..919246	-	283	213156591	otsB
AB57_0856	-	COG0596R	biotin biosynthesis protein BioH	919602..920336	+	244	213156592	-
AB57_0857	-	COG0161H	adenosylmethionine-8-amino-7-oxononanoate transaminase	920427..921707	+	426	213156593	bioA
AB57_0860	-	COG4106R	biotin biosynthesis protein BioC	922865..923614	+	249	213156594	bioC
AB57_0861	-	COG0132H	dithiobiotin synthetase	923615..924265	+	216	213156595	bioD
AB57_0862	-	COG1187J	ribosomal large subunit pseudouridine synthase B	924326..925249	-	307	213156596	-
AB57_0863	-	COG1386K	chromosome segregation and condensation protein ScpB	925291..925887	-	198	213156597	scpB
AB57_0864	-	COG1354S	chromosome segregation and condensation protein ScpA	925884..926675	-	263	213156598	scpA
AB57_0865	-	COG0009J	Sua5/YciO/YrdC/YwlC family protein	926904..927521	-	205	213156599	-
AB57_0866	-	COG3101S	hypothetical protein	927611..928273	-	220	213156600	-
AB57_0869	-	COG0333J	50S ribosomal protein L32	929006..929191	+	61	213156601	rpmF
AB57_0870	-	COG0331I	malonyl CoA-acyl carrier protein transacylase	929344..930330	+	328	213156602	fabD
AB57_0871	-	COG1028IQR	3-oxoacyl-(acyl-carrier-protein) reductase	930327..931061	+	244	213156603	fabG
AB57_0872	-	COG0236IQ	acyl carrier protein	931146..931382	+	78	213156604	acpP
AB57_0873	-	COG1652S	peptidoglycan-binding LysM	931722..932048	+	108	213156605	-
AB57_0874	-	COG0351H	putative phosphomethylpyrimidine kinase	932094..932861	-	255	213156606	-
AB57_0875	-	COG0546R	5'-nucleotidase	932959..933633	+	224	213156607	-
AB57_0876	-	COG0108H	3,4-dihydroxy-2-butanone 4-phosphate synthase	933699..934358	-	219	213156608	ribB
AB57_0877	-	COG4984S	hypothetical protein	934851..936557	+	568	213156609	-
AB57_0878	-	COG4929S	hypothetical protein	936557..937117	+	186	213156610	-
AB57_0879	-	COG0853H	aspartate alpha-decarboxylase	937172..937552	-	126	213156611	panD
AB57_0880	-	COG0193J	peptidyl-tRNA hydrolase	937684..938265	-	193	213156612	pth
AB57_0881	-	COG1825J	50S ribosomal protein L25	938286..938582	-	98	213156613	-
AB57_0882	-	COG0462FE	ribose-phosphate pyrophosphokinase	938682..939632	-	316	213156614	-
AB57_0883	-	COG1947I	4-diphosphocytidyl-2-C-methyl-D-erythritol kinase	940106..940939	-	277	213156615	ipk
AB57_0884	-	COG3017M	outer membrane lipoprotein LolB	940958..941536	-	192	213156616	lolB
AB57_0885	-	COG4783R	hypothetical protein	941541..943178	-	545	213156617	-
AB57_0887	-	COG0373H	glutamyl-tRNA reductase	943339..944622	+	427	213156619	hemA
AB57_0886	-	COG0358L	DNA primase	944619..946484	-	621	213156618	dnaG
AB57_0888	-	COG4105R	putative competence protein	946643..947800	-	385	213156620	-
AB57_0889	-	COG0564J	ribosomal large subunit pseudouridine synthase D	947872..948924	+	350	213156621	-
AB57_0890	-	COG1496S	hypothetical protein	948935..949570	+	211	213156622	-
AB57_0891	-	COG0655R	NADPH-dependent fmn reductase	949990..950445	+	151	213156623	-
AB57_0892	-	COG0691O	SsrA-binding protein	950487..950963	-	158	213156624	smpB
AB57_0893	-	COG0669H	pantetheine-phosphate adenylyltransferase	951183..951590	+	135	213156625	coaD
AB57_0894	-	-	ferredoxin	951667..951855	+	62	213156626	-
AB57_0895	-	-	hypothetical protein	952528..953712	+	394	213156627	-
AB57_0896	-	COG0583K	transcriptional regulator, LysR family	953765..954607	-	280	213156628	-
AB57_0897	-	COG0473CE	tartrate dehydrogenase	954849..955961	+	370	213156629	-
AB57_0898	-	COG1292M	putative transporter	955982..957634	+	550	213156630	-
AB57_0899	-	COG0657I	lipolytic protein	957646..958620	+	324	213156631	-
AB57_0900	-	COG4638PR	dioxygenase subunit alpha	958663..959778	+	371	213156632	-
AB57_0901	-	COG1012C	succinate-semialdehyde dehydrogenase	959843..961294	+	483	213156633	-
AB57_0904	-	-	hypothetical protein	962568..963596	-	342	213156634	-
AB57_0905	-	COG0171H	glutamine-dependent NAD+ synthetase	963589..965214	-	541	213156635	nadE
AB57_0906	-	-	hypothetical protein	965599..966135	-	178	213156636	-
AB57_0907	-	COG1741R	pirin domain protein	966250..967110	-	286	213156637	-
AB57_0908	-	COG1981S	hypothetical protein	967281..967733	-	150	213156638	-
AB57_0909	-	COG0304IQ	3-oxoacyl-ACP synthase	967752..968981	-	409	213156639	-
AB57_0910	-	-	hypothetical protein	969278..970603	+	441	213156640	-
AB57_0911	-	COG0048J	30S ribosomal protein S12	970803..971177	+	124	213156641	rpsL
AB57_0912	-	COG0049J	30S ribosomal protein S7	971337..971807	+	156	213156642	rpsG
AB57_0913	-	COG0480J	elongation factor G	971986..974124	+	712	213156643	fusA
AB57_0914	-	COG0050J	elongation factor Tu	974219..975409	+	396	213156644	tuf
AB57_0915	-	COG3687R	hypothetical protein	975613..976494	+	293	213156645	-
AB57_0916	-	-	transposase subunit	976697..977131	-	144	213156646	-
AB57_0917	-	-	transposase 1	977218..977787	-	189	213156647	-
AB57_0918	-	COG3687R	putative metal-dependent hydrolase	977920..978795	+	291	213156648	-
AB57_0919	-	COG0456R	ribosomal-protein-alanine acetyltransferase	978904..979359	+	151	213156649	rimI
AB57_0920	-	COG2935O	arginyl-tRNA-protein transferase	979404..980219	-	271	213156650	-
AB57_0921	-	COG2360O	leucyl/phenylalanyl-tRNA--protein transferase	980238..980969	-	243	213156651	aat
AB57_0922	-	COG0492O	thioredoxin-disulfide reductase	981089..982036	-	315	213156652	trxB
AB57_0923	-	COG1674D	putative cell division protein	982306..983379	+	357	213156653	-
AB57_0924	-	COG1674D	DNA translocase FtsK	983438..985339	+	633	213156654	ftsK
AB57_0925	-	COG1280E	threonine efflux system	985488..986108	+	206	213156655	-
AB57_0926	-	-	hypothetical protein	986151..986438	-	95	213156656	-
AB57_0927	-	COG0851D	cell division topological specificity factor MinE	986522..986794	-	90	213156657	minE
AB57_0928	-	COG2894D	septum site-determining protein MinD	986797..987609	-	270	213156658	minD
AB57_0929	-	COG0850D	septum site-determining protein MinC	987680..988402	-	240	213156659	minC
AB57_0930	-	-	hypothetical protein	988524..989570	-	348	213156660	-
AB57_0931	-	COG0204I	putative acyltransferase	989586..990512	-	308	213156661	-
AB57_0932	-	COG2885M	OmpA/MotB domain-containing protein	990757..991410	+	217	213156662	-
AB57_0933	-	COG0210L	ATP-dependent DNA helicase	991604..993643	+	679	213156663	-
AB57_0934	-	COG0756F	deoxyuridine 5'-triphosphate nucleotidohydrolase	993668..994120	+	150	213156664	dut
AB57_0935	-	COG1109G	phosphomannomutase	994320..995738	+	472	213156665	-
AB57_0936	-	COG0548E	acetylglutamate kinase	995753..996661	+	302	213156666	argB
AB57_0937	-	COG3176R	hypothetical protein	996782..997564	+	260	213156667	-
AB57_0938	-	COG0121R	glutamine amidotransferase, class-II	997691..998521	+	276	213156668	-
AB57_0939	-	COG2703P	hypothetical protein	998774..999229	+	151	213156669	-
AB57_0940	-	COG0733R	hypothetical protein	999406..1000449	+	347	213156670	-
AB57_0941	-	COG2914S	hypothetical protein	1000449..1000772	+	107	213156671	-
AB57_0942	-	COG2913J	outer membrane lipoprotein	1000827..1001225	-	132	213156672	-
AB57_0943	-	COG0735P	ferric uptake regulation protein	1001337..1001774	+	145	213156673	-
AB57_0944	-	COG5008NU	twitching motility protein	1001844..1002962	-	372	213156674	-
AB57_0945	-	COG2805NU	twitching mobility protein	1002990..1004027	-	345	213156675	-
AB57_0946	-	COG0325R	hypothetical protein	1004154..1004846	+	230	213156676	-
AB57_0947	-	COG0419L	ATP-dependent dsDNA exonuclease	1005048..1008644	-	1198	213156677	-
AB57_0948	-	COG0420L	ATP-dependent dsDNA exonuclease	1008654..1009922	-	422	213156678	-
AB57_0949	-	COG1764O	hypothetical protein	1010069..1010560	+	163	213156679	-
AB57_0950	-	COG3324R	glyoxalase	1010628..1011005	-	125	213156680	-
AB57_0951	-	-	hypothetical protein	1011385..1011837	+	150	213156681	-
AB57_0953	-	COG1090R	hypothetical protein	1011926..1012831	+	301	213156683	-
AB57_0952	-	COG0665E	FAD dependent oxidoreductase	1012823..1013938	-	371	213156682	-
AB57_0954	-	COG0113H	delta-aminolevulinic acid dehydratase	1013908..1014978	-	356	213156684	hemB
AB57_0955	-	COG2050Q	hypothetical protein	1015085..1015618	+	177	213156685	-
AB57_0956	-	COG1566V	RND family multidrug resistance secretion protein	1015888..1017039	+	383	213156686	-
AB57_0957	-	COG2814G	multidrug resistance protein B	1017126..1018568	+	480	213156687	-
AB57_0958	-	COG0405E	gamma-glutamyltransferase	1018872..1020857	+	661	213156688	ggt
AB57_0959	-	COG4974L	integrase	1021506..1022789	+	427	213156689	-
AB57_0960	-	-	hypothetical protein	1022937..1023704	+	255	213156690	-
AB57_0961	-	-	hypothetical protein	1023983..1024129	+	48	213156691	-
AB57_0962	-	-	hypothetical protein	1024132..1024341	+	69	213156692	-
AB57_0963	-	COG3617K	gp54 protein	1024338..1024892	+	184	213156693	-
AB57_0964	-	-	hypothetical protein	1024885..1025253	+	122	213156694	-
AB57_0965	-	-	hypothetical protein	1025571..1025687	+	38	213156695	-
AB57_0966	-	-	hypothetical protein	1025690..1025968	+	92	213156696	-
AB57_0967	-	COG5519L	inner membrane protein	1025981..1028446	+	821	213156697	-
AB57_0968	-	COG0629L	single-strand binding protein	1028780..1028896	+	38	213156698	-
AB57_0969	-	-	hypothetical protein	1029119..1030537	+	472	213156699	-
AB57_0970	-	COG3081R	nucleoid-associated protein	1031073..1032119	+	348	213156700	-
AB57_0971	-	-	hypothetical protein	1032122..1033327	+	401	213156701	-
AB57_0972	-	-	hypothetical protein	1036027..1036182	+	51	213156702	-
AB57_0973	-	-	hypothetical protein	1036315..1037103	+	262	213156703	-
AB57_0974	-	COG4928R	KAP P-loop domain-containing protein	1037214..1039007	+	597	213156704	-
AB57_0975	-	-	hypothetical protein	1039035..1039799	+	254	213156705	-
AB57_0976	-	COG0603R	hypothetical protein	1039792..1041120	+	442	213156706	-
AB57_0977	-	COG0084L	hypothetical protein	1041120..1041860	+	246	213156707	-
AB57_0978	-	-	hypothetical protein	1041880..1042158	-	92	213156708	-
AB57_0979	-	-	hypothetical protein	1042392..1042676	-	94	213156709	-
AB57_0980	-	-	putative benzoate transport porin	1043313..1043798	-	161	213156710	-
AB57_0981	-	-	hypothetical protein	1043931..1044659	-	242	213156711	-
AB57_0982	-	COG2271G	major facilitator superfamily protein	1044738..1046123	-	461	213156712	-
AB57_0983	-	COG0329EM	dihydrodipicolinate synthetase	1046296..1047240	-	314	213156713	-
AB57_0984	-	COG0583K	transcriptional regulator, LysR family	1047428..1048318	+	296	213156714	-
AB57_0985	-	COG1595K	RNA polymerase sigma factor FecI	1048440..1048976	+	178	213156715	-
AB57_0986	-	COG3712PT	putative transmembrane sensor protein FecR	1048977..1049993	+	338	213156716	-
AB57_0987	-	COG1629P	hypothetical protein	1050217..1053306	+	1029	213156717	-
AB57_0988	-	-	hypothetical protein	1053499..1054290	+	263	213156718	-
AB57_0989	-	COG4783R	hypothetical protein	1054376..1055866	+	496	213156719	-
AB57_0990	-	COG0810M	TonB family protein	1055877..1056797	+	306	213156720	-
AB57_0991	-	COG3230P	heme oxygenase	1056830..1057429	+	199	213156721	-
AB57_0992	-	COG2832S	hypothetical protein	1057458..1057898	+	146	213156722	-
AB57_0993	-	-	hypothetical protein	1057901..1058176	-	91	213156723	-
AB57_0994	-	COG3619S	hypothetical protein	1058497..1059204	+	235	213156724	-
AB57_0995	-	-	hypothetical protein	1059364..1059510	+	48	213156725	-
AB57_0996	-	-	hypothetical protein	1059560..1059808	+	82	213156726	-
AB57_0997	-	COG1075R	hypothetical protein	1059828..1061243	+	471	213156727	-
AB57_0998	-	COG0531E	arginine/ornithine antiporter	1061298..1062632	-	444	213156728	-
AB57_0999	-	COG2040E	homocysteine S-methyltransferase family protein	1062638..1063579	-	313	213156729	-
AB57_1000	-	-	hypothetical protein	1063732..1064106	-	124	213156730	-
AB57_1001	-	COG0579R	malate:quinone oxidoreductase	1064294..1065934	-	546	213156731	mqo
AB57_1002	-	COG2303E	choline dehydrogenase	1066445..1068103	-	552	213156732	betA
AB57_1003	-	COG1012C	betaine aldehyde dehydrogenase	1068199..1069671	-	490	213156733	betB
AB57_1004	-	COG1309K	transcriptional regulator BetI	1069664..1070287	-	207	213156734	betI
AB57_1005	-	COG1292M	high-affinity choline transport protein	1070553..1072175	+	540	213156735	-
AB57_1006	-	COG1292M	choline transport protein BetT	1072293..1074359	+	688	213156736	-
AB57_1007	-	COG2095U	MarC family integral membrane protein	1074371..1074985	+	204	213156737	-
AB57_1008	-	COG1607I	thioesterase superfamily protein	1075247..1075762	+	171	213156738	-
AB57_1009	-	-	hypothetical protein	1075874..1076074	-	66	213156739	-
AB57_1010	-	COG0523R	putative cobalamin synthesis protein	1076573..1077571	+	332	213156740	-
AB57_1011	-	COG1301C	aerobic C4-dicarboxylate transport protein	1077609..1078871	-	420	213156741	-
AB57_1012	-	COG4681S	YaeQ protein	1079060..1079590	+	176	213156742	-
AB57_1013	-	COG0545O	peptidyl-prolyl cis-trans isomerase	1079677..1080018	+	113	213156743	-
AB57_1014	-	COG0726G	polysaccharide deacetylase	1080255..1082249	+	664	213156744	-
AB57_1015	-	COG1215M	N-glycosyltransferase	1082263..1083522	+	419	213156745	-
AB57_1016	-	-	hypothetical protein	1083605..1084024	+	139	213156746	-
AB57_1017	-	COG1024I	enoyl-CoA hydratase	1084127..1084915	-	262	213156747	-
AB57_1018	-	COG3201H	nicotinamide mononucleotide transporter PnuC	1085164..1085745	+	193	213156748	-
AB57_1019	-	-	hypothetical protein	1085760..1086059	+	99	213156749	-
AB57_1020	-	COG1414K	putative transcriptional regulator	1086106..1086918	-	270	213156750	-
AB57_1021	-	COG2146PR	rieske (2Fe-2S) protein	1087192..1087497	+	101	213156751	-
AB57_1022	-	-	hypothetical protein	1087525..1087824	+	99	213156752	-
AB57_1023	-	COG4638PR	rieske (2Fe-2S) protein	1087841..1088908	+	355	213156753	-
AB57_1024	-	COG1028IQR	short chain dehydrogenase	1088901..1089665	+	254	213156754	-
AB57_1025	-	COG2514R	glyoxalase/bleomycin resistance protein/dioxygenase	1089677..1090606	+	309	213156755	-
AB57_1026	-	COG1251C	FAD-dependent pyridine nucleotide-disulfide oxidoreductase	1090636..1091847	+	403	213156756	-
AB57_1027	-	COG2271G	major facilitator superfamily protein	1091890..1093113	+	407	213156757	-
AB57_1028	-	COG0662G	hypothetical protein	1093137..1093658	+	173	213156758	-
AB57_1029	-	COG0596R	putative hydrolase	1093695..1094519	+	274	213156759	-
AB57_1030	-	COG1028IQR	short chain dehydrogenase	1094535..1095329	+	264	213156760	-
AB57_1031	-	COG1712R	L-aspartate dehydrogenase	1095345..1096136	+	263	213156761	-
AB57_1032	-	COG1012C	betaine aldehyde dehydrogenase	1096150..1097616	+	488	213156762	-
AB57_1033	-	COG0028EH	hypothetical protein	1097655..1099295	+	546	213156763	-
AB57_1034	-	-	hypothetical protein	1099451..1100647	+	398	213156764	-
AB57_1035	-	COG2814G	major facilitator family transporter	1100710..1102008	-	432	213156765	-
AB57_1037	-	COG0242J	peptide deformylase	1102243..1102725	+	160	213156766	def
AB57_1038	-	COG2066E	glutaminase	1102904..1104184	+	426	213156767	-
AB57_1039	-	COG2207K	transcriptional Regulator, AraC family	1104193..1104981	-	262	213156768	-
AB57_1040	-	COG2814G	fosmidomycin resistance protein	1105088..1106308	+	406	213156769	fsr
AB57_1041	-	COG2017G	aldose 1-epimerase	1106376..1107521	-	381	213156770	-
AB57_1042	-	-	hypothetical protein	1107713..1108159	+	148	213156771	-
AB57_1043	-	COG0583K	transcriptional regulatory protein	1108171..1109076	-	301	213156772	-
AB57_1044	-	COG1028IQR	3-oxoacyl-ACP reductase	1109231..1109980	+	249	213156773	-
AB57_1045	-	COG2271G	major facilitator superfamily protein	1110056..1111357	+	433	213156774	-
AB57_1046	-	COG3959G	transketolase	1111372..1112223	+	283	213156775	-
AB57_1047	-	COG3958G	transketolase	1112234..1113238	+	334	213156776	-
AB57_1048	-	COG1410E	B12-dependent methionine synthase	1113318..1117004	-	1228	213156777	metH
AB57_1050	-	COG0306P	phosphate transporter	1117564..1119099	+	511	213156778	-
AB57_1052	-	COG3048E	D-serine dehydratase	1119264..1120598	+	444	213156779	dsdA
AB57_1053	-	-	hypothetical protein	1120642..1122099	-	485	213156780	-
AB57_1054	-	-	hypothetical protein	1122725..1122889	-	54	213156781	-
AB57_1055	-	COG1262S	hypothetical protein	1122999..1124006	-	335	213156782	-
AB57_1056	-	COG3119P	arylsulfatase	1124003..1125679	-	558	213156783	-
AB57_1057	-	COG0705R	rhomboid family protein	1125850..1126467	-	205	213156784	-
AB57_1058	-	COG0694O	IscR-regulated protein YhgI	1126625..1127263	+	212	213156785	yhgI
AB57_1059	-	COG4771P	outer membrane receptor FepA	1127433..1129697	+	754	213156786	-
AB57_1060	-	-	hypothetical protein	1129720..1130727	-	335	213156787	-
AB57_1063	-	COG0288P	carbonate dehydratase	1132064..1132678	+	204	213156788	-
AB57_1064	-	COG2755E	acyl-CoA thioesterase	1132711..1133334	-	207	213156789	-
AB57_1065	-	COG1136V	lipoprotein-releasing system ATP-binding protein LolD	1133379..1134071	+	230	213156790	-
AB57_1066	-	COG3127Q	efflux ABC transporter permease	1134075..1136534	+	819	213156791	-
AB57_1067	-	COG0705R	rhomboid family protein	1136536..1137345	-	269	213156792	-
AB57_1068	-	COG0744M	monofunctional biosynthetic peptidoglycan transglycosylase	1137422..1138099	+	225	213156793	mtgA
AB57_1069	-	COG0855P	polyphosphate kinase	1138204..1140282	+	692	213156794	ppk
AB57_1070	-	COG3147S	hypothetical protein	1140521..1141111	+	196	213156795	-
AB57_1071	-	COG0583K	transcriptional regulator EstR, HTH-type	1141143..1142051	-	302	213156796	estR
AB57_1072	-	COG0596R	alpha/beta hydrolase fold protein EstB	1142058..1143002	-	314	213156797	estB
AB57_1073	-	COG1251C	rubredoxin reductase	1143057..1144238	-	393	213156798	-
AB57_1074	-	COG1773C	rubredoxin	1144331..1144495	-	54	213156799	-
AB57_1075	-	COG3832S	hypothetical protein	1144939..1145307	+	122	213156800	-
AB57_1076	-	COG3150R	hypothetical protein	1145447..1145935	-	162	213156801	-
AB57_1077	-	COG1190J	lysyl-tRNA synthetase	1146159..1147721	+	520	213156802	lysS
AB57_1078	-	-	hypothetical protein	1147911..1149356	+	481	213156803	-
AB57_1080	-	COG0175EH	sulfate adenylyltransferase subunit 2	1149737..1150645	+	302	213156804	-
AB57_1081	-	COG2895P	sulfate adenylyltransferase subunit 1	1150676..1152289	+	537	213156805	-
AB57_1082	-	COG3644S	hypothetical protein	1152342..1152890	-	182	213156806	-
AB57_1083	-	-	hypothetical protein	1153113..1153625	+	170	213156807	-
AB57_1084	-	COG2851C	citrate transporter	1153671..1155008	-	445	213156808	-
AB57_1085	-	COG1253R	hypothetical protein	1155562..1156887	-	441	213156809	-
AB57_1086	-	COG0583K	transcriptional regulator, LysR family	1157011..1158000	-	329	213156810	-
AB57_1087	-	COG2224C	isocitrate lyase	1158589..1160193	+	534	213156811	-
AB57_1088	-	COG3015MP	lipoprotein	1160257..1160736	-	159	213156812	-
AB57_1089	-	-	hypothetical protein	1160939..1161247	-	102	213156813	-
AB57_1091	-	COG0829O	urease accessory protein UreD	1161595..1162332	+	245	213156814	ureD
AB57_1092	-	COG0831E	urease subunit gamma	1162434..1162736	+	100	213156815	ureA
AB57_1093	-	COG0832E	urease subunit beta	1162748..1163056	+	102	213156816	ureB
AB57_1094	-	COG0804E	urease subunit alpha	1163093..1164793	+	566	213156817	ureC
AB57_1095	-	COG2371O	urease accessory protein UreE	1164863..1165345	+	160	213156818	ureE
AB57_1096	-	COG0830O	urease accessory protein F	1165332..1165997	+	221	213156819	ureF
AB57_1097	-	COG0378OK	urease accessory protein G	1166021..1166635	+	204	213156820	ureG
AB57_1098	-	COG2370O	urease accessory protein J	1166645..1167214	+	189	213156821	ureJ
AB57_1099	-	COG0742L	putative methyltransferase	1167257..1167808	-	183	213156822	-
AB57_1100	-	COG0768M	penicillin-binding protein 2	1167808..1169826	-	672	213156823	mrdA
AB57_1101	-	-	hypothetical protein	1170063..1170581	+	172	213156824	-
AB57_1102	-	COG4399S	hypothetical protein	1170754..1171956	+	400	213156825	-
AB57_1103	-	COG0563F	adenylate kinase	1172043..1172696	+	217	213156826	adk
AB57_1104	-	-	hypothetical protein	1172768..1172905	+	45	213156827	-
AB57_1105	-	COG0177L	endonuclease III	1172935..1173627	-	230	213156828	nth
AB57_1106	-	COG2878C	electron transport complex, rnfaBcdge type, B subunit	1173628..1174419	-	263	213156829	-
AB57_1107	-	COG0334E	glutamate dehydrogenase	1174706..1176094	+	462	213156830	-
AB57_1108	-	COG3187O	hypothetical protein	1176150..1177259	-	369	213156831	-
AB57_1109	-	COG3384S	extradiol ring-cleavage dioxygenase, class III enzyme, subunit B	1177431..1178207	-	258	213156832	-
AB57_1110	-	COG1576S	hypothetical protein	1178320..1178799	-	159	213156833	-
AB57_1111	-	COG0466O	ATP-dependent protease La	1179101..1181530	-	809	213156834	lon
AB57_1112	-	COG0212H	5-formyltetrahydrofolate cyclo-ligase	1182016..1182600	-	194	213156835	-
AB57_1113	-	-	hypothetical protein	1182843..1183184	+	113	213156836	-
AB57_1115	-	-	hypothetical protein	1183478..1183795	+	105	213156837	-
AB57_1116	-	COG3027S	hypothetical protein	1184209..1184493	-	94	213156838	-
AB57_1117	-	COG1196D	hypothetical protein	1184490..1185050	-	186	213156839	-
AB57_1118	-	COG3079S	YecA family protein	1185115..1185747	+	210	213156840	-
AB57_1119	-	COG0006E	X-Pro aminopeptidase	1185815..1187137	+	440	213156841	-
AB57_1120	-	COG0654HC	2-octaprenyl-6-methoxyphenyl hydroxylase	1187169..1188377	+	402	213156842	-
AB57_1121	-	COG0654HC	ubiquinone biosynthesis hydroxylase, UbiH/UbiF/VisC/COQ6 family	1188374..1189606	+	410	213156843	-
AB57_1123	-	-	hypothetical protein	1189816..1190067	+	83	213156844	-
AB57_1124	-	COG0789K	transcriptional regulator, MerR family	1190122..1190523	-	133	213156845	-
AB57_1125	-	COG1230P	Co/Zn/Cd efflux system	1190589..1191230	+	213	213156846	-
AB57_1126	-	COG1279R	lysine exporter protein ArgO	1191291..1191899	-	202	213156847	-
AB57_1127	-	COG0583K	chromosome replication initiation inhibitor protein	1192000..1192890	+	296	213156848	-
AB57_1128	-	-	hypothetical protein	1192893..1193279	-	128	213156090	-
AB57_1129	-	COG0313R	hypothetical protein	1193374..1194210	-	278	213156091	-
AB57_1130	-	COG0792L	hypothetical protein	1194404..1194805	+	133	213156092	-
AB57_1131	-	COG2823R	hypothetical protein	1194886..1195593	+	235	213156093	-
AB57_1132	-	COG0657I	esterase	1195598..1196461	+	287	213156094	-
AB57_1133	-	COG2816L	NADH pyrophosphatase	1196484..1197227	-	247	213156095	-
AB57_1134	-	-	hypothetical protein	1197227..1198870	-	547	213156096	-
AB57_1135	-	COG0328L	DNA polymerase III subunit epsilon	1199005..1200384	-	459	213156097	-
AB57_1136	-	COG0741M	lytic transglycosylase	1200616..1203831	+	1071	213156098	-
AB57_1137	-	COG4166E	extracellular solute-binding protein, family 5	1203847..1205682	+	611	213156099	-
AB57_1138	-	COG4174R	peptide ABC transporter, permease protein	1205712..1206764	+	350	213156100	-
AB57_1139	-	COG4239R	peptide ABC transporter, permease protein	1206764..1207774	+	336	213156101	-
AB57_1140	-	COG4172R	glutathione import ATP-binding protein GsiA	1207752..1209341	+	529	213156102	-
AB57_1141	-	COG1902C	FAD/FMN-binding oxidoreductase	1209527..1210666	+	379	213156103	-
AB57_1142	-	-	hypothetical protein	1212002..1212160	+	52	213156104	-
AB57_1143	-	-	hypothetical protein	1212169..1212285	-	38	213156105	-
AB57_1144	-	-	hypothetical protein	1212700..1213728	+	342	213156106	-
AB57_1145	-	COG3209M	hypothetical protein	1214526..1217498	+	990	213156107	-
AB57_1146	-	COG3209M	hypothetical protein	1217510..1218559	+	349	213156108	-
AB57_1147	-	-	hypothetical protein	1218782..1218895	+	37	213156109	-
AB57_1148	-	COG4774P	TonB-dependent siderophore receptor	1219254..1221386	-	710	213156110	-
AB57_1149	-	COG0847L	ribonuclease T	1221664..1222326	-	220	213156111	rnt
AB57_1150	-	COG0418F	dihydroorotase	1222311..1223345	-	344	213156112	pyrC
AB57_1151	-	COG3706T	hypothetical protein	1223495..1224757	+	420	213156113	-
AB57_1152	-	COG0137E	argininosuccinate synthase	1224818..1226161	-	447	213156114	argG
AB57_1153	-	COG1902C	2,4-dienoyl-CoA reductase	1226443..1228473	+	676	213156115	-
AB57_1154	-	COG1464P	hypothetical protein	1229092..1229973	+	293	213156116	-
AB57_1155	-	-	hypothetical protein	1230098..1230364	-	88	213156117	-
AB57_1156	-	-	hypothetical protein	1230840..1230980	-	46	213156118	-
AB57_1157	-	COG1309K	transcriptional regulator, TetR family	1230962..1231582	+	206	213156119	-
AB57_1158	-	COG3501S	Rhs element Vgr protein	1231839..1235033	+	1064	213156120	-
AB57_1159	-	COG3209M	YD repeat protein	1235104..1239876	+	1590	213156121	-
AB57_1160	-	-	hypothetical protein	1239897..1240388	+	163	213156122	-
AB57_1161	-	-	hypothetical protein	1241600..1242040	+	146	213156123	-
AB57_1162	-	COG1703E	hypothetical protein	1242232..1243656	+	474	213156124	-
AB57_1163	-	COG1112L	hypothetical protein	1243653..1245467	+	604	213156125	-
AB57_1164	-	COG3941R	hypothetical protein	1245585..1245944	-	119	213156126	-
AB57_1165	-	COG1113E	aromatic amino acid transport protein AroP	1246327..1247622	-	431	213156127	-
AB57_1166	-	COG0665E	FAD dependent oxidoreductase	1247832..1249277	-	481	213156128	-
AB57_1167	-	COG0531E	putrescine importer	1249297..1250628	-	443	213156129	-
AB57_1168	-	-	hypothetical protein	1250815..1251522	-	235	213156130	-
AB57_1169	-	COG2186K	GntR family transcriptional regulator	1251588..1252307	-	239	213156131	-
AB57_1170	-	COG4922S	hypothetical protein	1252367..1253137	-	256	213156132	-
AB57_1171	-	COG1012C	betaine aldehyde dehydrogenase	1253166..1254596	-	476	213156133	-
AB57_1172	-	COG1522K	transcriptional regulator, AsnC family	1254917..1255339	-	140	213156134	-
AB57_1173	-	COG4992E	bifunctional succinylornithine transaminase/acetylornithine transaminase	1255475..1256710	+	411	213156135	-
AB57_1174	-	COG3138E	arginine N-succinyltransferase	1256707..1257801	+	364	213156136	astA
AB57_1175	-	COG1113E	D-serine/D-alanine/glycine transporter	1258256..1259662	+	468	213156137	-
AB57_1176	-	-	hypothetical protein	1259962..1260276	+	104	213156138	-
AB57_1177	-	-	hypothetical protein	1260427..1260756	+	109	213156139	-
AB57_1178	-	COG1012C	aldehyde dehydrogenase	1261516..1262976	-	486	213156140	-
AB57_1179	-	COG2207K	AraC family transcriptional regulator	1263106..1264176	+	356	213156141	-
AB57_1180	-	COG2962R	hypothetical protein	1264192..1265088	-	298	213156142	-
AB57_1181	-	COG2721G	galactarate dehydratase	1265215..1266762	-	515	213156143	garD
AB57_1182	-	COG2271G	glucarate transporter	1266833..1268191	-	452	213156144	-
AB57_1183	-	COG4948MR	glucarate dehydratase	1268477..1269811	+	444	213156145	gudD
AB57_1185	-	COG0329EM	5-dehydro-4-deoxyglucarate dehydratase	1269974..1270885	+	303	213156146	kdgD
AB57_1186	-	COG1012C	NADP-dependent fatty aldehyde dehydrogenase	1270916..1272502	+	528	213156147	-
AB57_1187	-	COG2186K	GntR family transcriptional regulator	1272746..1273459	+	237	213156148	-
AB57_1188	-	-	tannase/feruloyl esterase family protein	1273523..1275274	-	583	213156149	-
AB57_1189	-	COG2050Q	hypothetical protein	1275308..1275697	-	129	213156150	-
AB57_1190	-	-	hypothetical protein	1275738..1276274	-	178	213156151	-
AB57_1191	-	-	porin	1276331..1277551	-	406	213156152	-
AB57_1192	-	COG1960I	long-chain specific acyl-coa dehydrogenase	1277663..1278802	-	379	213156153	-
AB57_1193	-	COG0318IQ	feruloyl-CoA synthase	1278876..1280753	-	625	213156154	-
AB57_1194	-	COG1012C	aldehyde dehydrogenase	1280845..1282296	-	483	213156155	-
AB57_1195	-	COG1024I	p-hydroxycinnamoyl CoA hydratase/lyase	1282334..1283167	-	277	213156156	-
AB57_1196	-	COG2814G	putative 3-hydroxyphenylpropionic transporter MhpT	1283421..1284653	+	410	213156157	-
AB57_1197	-	COG1846K	MarR family transcriptional regulator	1284782..1285180	+	132	213156158	-
AB57_1198	-	COG1802K	GntR family transcriptional regulator	1285316..1285996	+	226	213156159	-
AB57_1199	-	COG1018C	2Fe-2S iron-sulfur cluster binding domain-containing protein	1286040..1286984	-	314	213156160	-
AB57_1200	-	COG4638PR	vanillate O-demethylase oxygenase subunit	1286997..1288073	-	358	213156161	-
AB57_1201	-	COG2814G	vanillate transporter	1288565..1289911	+	448	213156162	-
AB57_1202	-	-	porin	1289943..1291223	+	426	213156163	-
AB57_1203	-	COG2303E	GMC oxidoreductase	1291283..1292953	-	556	213156164	-
AB57_1204	-	COG0657I	acetyl-hydrolase	1292982..1293875	-	297	213156165	-
AB57_1205	-	COG0300R	short chain dehydrogenase	1293948..1294802	-	284	213156166	-
AB57_1206	-	COG2072P	monooxygenase	1294847..1296334	-	495	213156167	-
AB57_1207	-	COG2207K	AraC family transcriptional regulator	1296471..1297484	+	337	213156168	-
AB57_1208	-	COG3315Q	putative transferase	1297496..1298371	-	291	213156169	-
AB57_1209	-	COG2072P	monooxygenase, flavin-binding family	1298483..1300006	-	507	213156170	-
AB57_1210	-	COG0300R	oxidoreductase short chain dehydrogenase/reductase family	1300030..1300863	-	277	213156171	-
AB57_1211	-	COG3687R	hypothetical protein	1300926..1301885	-	319	213156172	-
AB57_1212	-	COG1309K	transcriptional regulator	1302409..1303032	+	207	213156173	-
AB57_1213	-	COG1741R	pirin domain protein	1303098..1303820	-	240	213156174	-
AB57_1214	-	COG3687R	hypothetical protein	1304332..1305294	+	320	213156175	-
AB57_1215	-	COG0300R	oxidoreductase short chain dehydrogenase/reductase family	1305360..1306190	+	276	213156176	-
AB57_1216	-	COG2072P	monooxygenase, flavin-binding family	1306214..1307764	+	516	213156177	-
AB57_1217	-	-	hypothetical protein	1308163..1308360	+	65	213156178	-
AB57_1218	-	COG2252R	xanthine/uracil permease	1308683..1310002	+	439	213156179	-
AB57_1219	-	COG1816F	adenosine deaminase	1310114..1311112	+	332	213156180	add
AB57_1220	-	COG3038C	cytochrome B561	1311155..1311712	-	185	213156181	-
AB57_1221	-	-	hypothetical protein	1311952..1312341	+	129	213156182	-
AB57_1222	-	COG0164L	ribonuclease HII	1312407..1312973	+	188	213156183	rnhB
AB57_1223	-	COG1551T	carbon storage regulator	1313043..1313297	-	84	213156184	csrA
AB57_1224	-	COG0527E	aspartate kinase	1313544..1314824	-	426	213156185	-
AB57_1225	-	-	hypothetical protein	1315034..1315285	-	83	213156186	-
AB57_1226	-	-	hypothetical protein	1315286..1315630	-	114	213156187	-
AB57_1227	-	-	hypothetical protein	1315627..1316136	-	169	213156188	-
AB57_1228	-	-	hypothetical protein	1316133..1316669	-	178	213156189	-
AB57_1229	-	-	hypothetical protein	1316662..1316841	-	59	213156190	-
AB57_1230	-	-	hypothetical protein	1316842..1317003	-	53	213156191	-
AB57_1231	-	-	hypothetical protein	1317273..1318301	-	342	213156192	-
AB57_1232	-	COG0847L	exodeoxyribonuclease X	1318314..1318994	-	226	213156193	-
AB57_1233	-	-	hypothetical protein	1319169..1319540	-	123	213156194	-
AB57_1234	-	-	hypothetical protein	1319537..1319866	-	109	213156195	-
AB57_1235	-	-	hypothetical protein	1319947..1320285	-	112	213156196	-
AB57_1236	-	-	hypothetical protein	1320480..1320764	-	94	213156197	-
AB57_1237	-	COG2932K	prophage LambdaSo, transcriptional regulator, Cro/CI family	1320768..1321532	-	254	213156198	-
AB57_1238	-	-	hypothetical protein	1321668..1321871	+	67	213156199	-
AB57_1239	-	-	hypothetical protein	1321907..1322281	+	124	213156200	-
AB57_1240	-	-	hypothetical protein	1322315..1322515	+	66	213156201	-
AB57_1241	-	-	hypothetical protein	1322512..1322697	+	61	213156202	-
AB57_1242	-	-	hypothetical protein	1322694..1323149	+	151	213156203	-
AB57_1243	-	-	hypothetical protein	1323146..1323784	+	212	213156204	-
AB57_1244	-	COG0175EH	phosphoadenosine phosphosulfate reductase	1323824..1324756	+	310	213156205	-
AB57_1245	-	-	hypothetical protein	1324726..1325148	+	140	213156206	-
AB57_1246	-	COG0270L	C-5 cytosine-specific DNA methylase	1325145..1326623	+	492	213156207	-
AB57_1247	-	-	hypothetical protein	1326627..1327670	+	347	213156208	-
AB57_1248	-	COG1484L	phage replication protein	1327667..1328431	+	254	213156209	-
AB57_1249	-	-	hypothetical protein	1328428..1328961	+	177	213156210	-
AB57_1250	-	-	hypothetical protein	1329417..1329872	+	151	213156211	-
AB57_1251	-	-	hypothetical protein	1331019..1331525	+	168	213156212	-
AB57_1252	-	-	hypothetical protein	1331526..1332212	+	228	213156213	-
AB57_1253	-	-	hypothetical protein	1332226..1333062	+	278	213156214	-
AB57_1254	-	-	hypothetical protein	1333178..1333441	+	87	213156215	-
AB57_1255	-	COG3941R	hypothetical protein	1333524..1335812	+	762	213156216	-
AB57_1256	-	-	hypothetical protein	1335826..1336881	+	351	213156217	-
AB57_1257	-	-	hypothetical protein	1337220..1338128	+	302	213156218	-
AB57_1258	-	-	antirepressor protein	1338223..1339122	+	299	213156219	-
AB57_1259	-	-	hypothetical protein	1339194..1339610	-	138	213156220	-
AB57_1260	-	-	hypothetical protein	1339808..1340749	+	313	213156221	-
AB57_1261	-	-	hypothetical protein	1340715..1341305	+	196	213156222	-
AB57_1262	-	-	hypothetical protein	1341624..1343069	+	481	213156223	-
AB57_1263	-	-	hypothetical protein	1343057..1343671	+	204	213156224	-
AB57_1264	-	-	hypothetical protein	1343750..1344208	+	152	213156225	-
AB57_1265	-	-	hypothetical protein	1344322..1344447	+	41	213156226	-
AB57_1266	-	-	hypothetical protein	1344521..1345426	+	301	213156227	-
AB57_1267	-	-	hypothetical protein	1345582..1346232	+	216	213156228	-
AB57_1268	-	COG1734T	hypothetical protein	1346225..1346425	+	66	213156229	-
AB57_1269	-	-	hypothetical protein	1346437..1346949	+	170	213156230	-
AB57_1270	-	-	phage terminase	1346969..1348960	+	663	213156231	-
AB57_1271	-	COG4964U	hypothetical protein	1349033..1350571	+	512	213156232	-
AB57_1272	-	-	hypothetical protein	1351041..1351994	+	317	213156233	-
AB57_1273	-	-	hypothetical protein	1351984..1352532	+	182	213156234	-
AB57_1274	-	-	hypothetical protein	1352529..1352831	+	100	213156235	-
AB57_1275	-	-	hypothetical protein	1352986..1354764	+	592	213156236	-
AB57_1276	-	-	hypothetical protein	1354828..1355454	+	208	213156237	-
AB57_1277	-	-	hypothetical protein	1355459..1355746	+	95	213156238	-
AB57_1278	-	-	hypothetical protein	1355865..1356713	+	282	213156239	-
AB57_1279	-	-	hypothetical protein	1356700..1357161	+	153	213156240	-
AB57_1280	-	-	hypothetical protein	1357183..1357728	+	181	213156241	-
AB57_1281	-	-	hypothetical protein	1357802..1357951	+	49	213156242	-
AB57_1282	-	-	hypothetical protein	1358014..1358292	+	92	213156243	-
AB57_1283	-	-	hypothetical protein	1358409..1359056	+	215	213156244	-
AB57_1284	-	-	hypothetical protein	1359062..1359505	+	147	213156245	-
AB57_1285	-	-	hypothetical protein	1359505..1360398	+	297	213156246	-
AB57_1286	-	COG1196D	carbohydrate binding domain-containing protein	1360408..1370757	+	3449	213156247	-
AB57_1287	-	-	hypothetical protein	1370869..1371156	+	95	213156248	-
AB57_1288	-	-	hypothetical protein	1371156..1371926	+	256	213156249	-
AB57_1289	-	-	hypothetical protein	1371954..1372148	-	64	213156250	-
AB57_1290	-	-	hypothetical protein	1372307..1373842	+	511	213156251	-
AB57_1291	-	-	hypothetical protein	1373842..1374495	+	217	213156252	-
AB57_1292	-	COG4942D	hypothetical protein	1374569..1376521	+	650	213156253	-
AB57_1293	-	-	hypothetical protein	1376649..1378031	+	460	213156254	-
AB57_1294	-	COG2813J	type III restriction enzyme, res subunit family	1378107..1381937	+	1276	213156255	-
AB57_1295	-	-	hypothetical protein	1382053..1382484	+	143	213156256	-
AB57_1296	-	-	hypothetical protein	1382558..1383370	+	270	213156257	-
AB57_1297	-	-	hypothetical protein	1383370..1384065	+	231	213156258	-
AB57_1298	-	-	oligophrenin 1	1384097..1384276	+	59	213156259	-
AB57_1299	-	COG3167NU	hypothetical protein	1384398..1384685	+	95	213156260	-
AB57_1300	-	-	hypothetical protein	1384682..1385452	+	256	213156261	-
AB57_1301	-	-	hypothetical protein	1385583..1385933	-	116	213156262	-
AB57_1302	-	-	hypothetical protein	1386049..1386744	-	231	213156263	-
AB57_1303	-	COG4104S	paar motif family	1386748..1387290	-	180	213156264	-
AB57_1304	-	COG2411S	hypothetical protein	1387432..1388082	-	216	213156265	-
AB57_1305	-	COG0389L	DNA-directed DNA polymerase UmuC	1388237..1389535	-	432	213156266	-
AB57_1306	-	COG1974KT	DNA polymerase V component	1389532..1390032	-	166	213156267	-
AB57_1307	-	COG2135S	hypothetical protein	1390174..1390809	-	211	213156268	-
AB57_1308	-	-	hypothetical protein	1390814..1391830	-	338	213156269	-
AB57_1309	-	-	hypothetical protein	1391963..1392175	-	70	213156270	-
AB57_1310	-	COG0582L	phage integrase	1392209..1393414	-	401	213156271	-
AB57_1311	-	COG0013J	alanyl-tRNA synthetase	1393704..1396355	-	883	213156272	alaS
AB57_1312	-	COG0057G	glyceraldehyde 3-phosphate dehydrogenase	1396610..1397635	+	341	213156273	-
AB57_1314	-	COG3705E	ATP phosphoribosyltransferase regulatory subunit	1397911..1399077	+	388	213156274	-
AB57_1315	-	COG0104F	adenylosuccinate synthetase	1399142..1400461	+	439	213156275	purA
AB57_1316	-	COG4783R	peptidase M48 family protein	1401008..1401793	+	261	213156276	-
AB57_1317	-	COG0667C	aldo/keto reductase	1401852..1402901	-	349	213156277	-
AB57_1318	-	COG0664T	cAMP-regulatory protein	1403062..1403769	-	235	213156278	-
AB57_1319	-	COG1765O	OsmC-like protein	1404208..1404630	+	140	213156279	-
AB57_1321	-	COG0456R	acetyltransferase, GNAT family	1404722..1405147	+	141	213156281	-
AB57_1320	-	COG0739M	peptidase M23/M37 family	1405144..1405950	-	268	213156280	-
AB57_1322	-	COG0542O	ATP-dependent chaperone ClpB	1406251..1408830	+	859	213156282	clpB
AB57_1323	-	COG1546R	competence/damage-inducible protein CinA	1408887..1409375	-	162	213156283	cinA
AB57_1324	-	-	hypothetical protein	1409641..1410060	+	139	213156284	-
AB57_1325	-	COG1092R	23S rRNA m(2)G2445 methyltransferase	1410086..1412290	-	734	213156285	rlmL
AB57_1326	-	-	hypothetical protein	1412527..1412871	+	114	213156286	-
AB57_1327	-	COG0540F	aspartate carbamoyltransferase catalytic subunit	1412995..1414011	+	338	213156287	pyrB
AB57_1328	-	COG0044F	dihydroorotase	1414024..1415259	+	411	213156288	-
AB57_1331	-	COG5495S	hypothetical protein	1416973..1417752	+	259	213156289	-
AB57_1332	-	COG0625O	glutathione S-transferase family protein	1417763..1418389	-	208	213156290	-
AB57_1333	-	COG0220R	tRNA (guanine-N(7)-)-methyltransferase	1418561..1419277	-	238	213156291	trmB
AB57_1334	-	COG2374R	endonuclease/exonuclease/phosphatase	1419509..1421860	+	783	213156292	-
AB57_1335	-	COG0625O	glutathione S-transferase	1422068..1422679	+	203	213156293	gst
AB57_1336	-	-	hypothetical protein	1422748..1423092	-	114	213156294	-
AB57_1337	-	COG3634O	alkyl hydroperoxide reductase	1423266..1424831	-	521	213156295	ahpF
AB57_1338	-	COG4728S	hypothetical protein	1425094..1425312	+	72	213156296	-
AB57_1339	-	COG4122R	O-methyl transferase	1425349..1425936	+	195	213156297	-
AB57_1340	-	-	hypothetical protein	1426001..1426216	-	71	213156298	-
AB57_1341	-	COG0450O	peroxiredoxin	1426410..1426973	-	187	213156299	ahpC
AB57_1342	-	COG1643L	ATP-dependent helicase HrpA	1427299..1431183	+	1294	213156300	hrpA
AB57_1343	-	COG0332I	3-oxoacyl-ACP synthase	1431278..1432384	+	368	213156301	-
AB57_1344	-	-	benzoate transport porin BenP	1432485..1433747	-	420	213156302	-
AB57_1345	-	COG2814G	major facilitator superfamily protein	1433792..1435150	-	452	213156303	-
AB57_1346	-	COG3135Q	benzoate transporter	1435618..1436811	-	397	213156304	-
AB57_1347	-	COG1028IQR	1,6-dihydroxycyclohexa-2,4-diene-1-carboxylate dehydrogenase	1436869..1437654	-	261	213156305	benD
AB57_1348	-	COG0543HC	benzoate 1,2-dioxygenase, electron transfer component	1437676..1438692	-	338	213156306	-
AB57_1349	-	COG5517Q	benzoate 1,2-dioxygenase small subunit	1438764..1439264	-	166	213156307	benB
AB57_1350	-	COG4638PR	benzoate 1,2-dioxygenase, large subunit	1439261..1440643	-	460	213156308	benA
AB57_1351	-	COG0583K	ben operon transcriptional regulator BenM	1440927..1441886	+	319	213156309	benM
AB57_1352	-	COG2608P	heavy metal transport/detoxification protein	1441936..1442130	-	64	213156310	-
AB57_1353	-	COG2217P	copper-translocating P-type ATPase	1442303..1444774	+	823	213156311	-
AB57_1354	-	COG0789K	Cu(I)-responsive transcriptional regulator	1444850..1445251	+	133	213156312	cueR
AB57_1355	-	COG3791S	hypothetical protein	1445279..1445686	+	135	213156313	-
AB57_1356	-	-	hypothetical protein	1446313..1446633	-	106	213156314	-
AB57_1357	-	-	hypothetical protein	1447097..1447441	-	114	213156315	-
AB57_1358	-	COG1280E	amino acid efflux pump, RhtB family	1447882..1448475	+	197	213156316	-
AB57_1359	-	-	hypothetical protein	1448526..1448750	+	74	213156317	-
AB57_1360	-	-	hypothetical protein	1448975..1449169	-	64	213156318	-
AB57_1361	-	COG1570L	exodeoxyribonuclease VII large subunit	1449162..1450424	-	420	213156319	xseA
AB57_1362	-	-	hypothetical protein	1450931..1451164	+	77	213156320	-
AB57_1363	-	COG2932K	peptidase S24 S26A and S26B	1451319..1451990	-	223	213156321	-
AB57_1364	-	-	hypothetical protein	1452591..1452980	+	129	213156322	-
AB57_1365	-	COG3926R	hypothetical protein	1453018..1453626	+	202	213156323	-
AB57_1366	-	COG1280E	transporter LysE family	1453629..1454246	-	205	213156324	-
AB57_1367	-	COG1278K	cold-shock protein	1454765..1454980	+	71	213156325	-
AB57_1368	-	-	hypothetical protein	1455183..1455407	+	74	213156326	-
AB57_1369	-	COG0345E	pyrroline-5-carboxylate reductase	1455687..1456502	+	271	213156327	-
AB57_1370	-	-	hypothetical protein	1456659..1456778	-	39	213156328	-
AB57_1371	-	-	hypothetical protein	1457265..1457723	+	152	213156329	-
AB57_1372	-	-	hypothetical protein	1458016..1458360	+	114	213156330	-
AB57_1374	-	-	phage putative head morphogenesis protein	1458458..1459564	+	368	213156332	-
AB57_1373	-	COG2814G	major facilitator family transporter	1459559..1460773	-	404	213156331	-
AB57_1375	-	COG1733K	MarR family transcriptional regulator	1460885..1461331	+	148	213156333	-
AB57_1376	-	-	hypothetical protein	1461418..1461747	+	109	213156334	-
AB57_1377	-	COG3652S	hypothetical protein	1462347..1462940	+	197	213156335	-
AB57_1378	-	COG3133M	17 kDa surface antigen	1463321..1463950	+	209	213156336	-
AB57_1379	-	-	hypothetical protein	1464454..1464789	+	111	213156337	-
AB57_1380	-	-	hypothetical protein	1464798..1464989	+	63	213156338	-
AB57_1381	-	-	hypothetical protein	1465507..1465824	+	105	213156339	-
AB57_1382	-	-	hypothetical protein	1466377..1466592	+	71	213156340	-
AB57_1383	-	-	hypothetical protein	1466863..1467321	+	152	213156341	-
AB57_1384	-	-	hypothetical protein	1467630..1467974	+	114	213156342	-
AB57_1385	-	-	hypothetical protein	1468029..1468154	+	41	213156343	-
AB57_1386	-	-	hypothetical protein	1468133..1468675	+	180	213156344	-
AB57_1387	-	COG5556S	phage protein	1468929..1469204	+	91	213156345	-
AB57_1388	-	COG5410S	putative helicase	1469215..1470672	+	485	213156346	-
AB57_1389	-	COG3567S	phage-associated protein, family	1470681..1472015	+	444	213156347	-
AB57_1390	-	COG2369S	putative bacteriophage protein	1472275..1472772	+	165	213156348	-
AB57_1391	-	COG5475S	hypothetical protein	1472852..1473040	+	62	213156349	-
AB57_1392	-	-	hypothetical protein	1473081..1473713	+	210	213156350	-
AB57_1393	-	COG3566S	putative phage-like protein	1473767..1474966	+	399	213156351	-
AB57_1394	-	-	hypothetical protein	1474985..1475455	+	156	213156352	-
AB57_1395	-	-	hypothetical protein	1475459..1475950	+	163	213156353	-
AB57_1396	-	-	fibronectin type III domain protein	1475947..1476945	+	332	213156354	-
AB57_1397	-	-	hypothetical protein	1477006..1477992	-	328	213156355	-
AB57_1398	-	-	hypothetical protein	1478143..1478532	+	129	213156356	-
AB57_1399	-	-	hypothetical protein	1478678..1479424	+	248	213156357	-
AB57_1400	-	COG3926R	hypothetical protein	1479499..1479636	+	45	213156358	-
AB57_1401	-	COG3926R	hypothetical protein	1479633..1479896	+	87	213156359	-
AB57_1402	-	-	hypothetical protein	1479898..1480044	+	48	213156360	-
AB57_1403	-	-	lipoprotein	1480187..1480777	+	196	213156361	-
AB57_1404	-	-	hypothetical protein	1480846..1481310	-	154	213156362	-
AB57_1405	-	-	lipoprotein	1481554..1482282	-	242	213156363	-
AB57_1408	-	COG0215J	cysteinyl-tRNA synthetase	1483676..1485097	-	473	213156364	cysS
AB57_1409	-	COG0794M	arabinose 5-phosphate isomerase	1485311..1486288	+	325	213156365	-
AB57_1410	-	COG1778R	3-deoxy-D-manno-octulosonate 8-phosphate phosphatase	1486292..1486831	+	179	213156366	-
AB57_1411	-	COG3117S	hypothetical protein	1486869..1487417	+	182	213156367	-
AB57_1412	-	COG1934S	lipopolysaccharide transport periplasmic protein LptA	1487401..1487949	+	182	213156368	lptA
AB57_1413	-	COG1137R	ABC transporter ATP-binding protein	1487949..1488695	+	248	213156369	-
AB57_1414	-	COG1538MU	putative RND family drug transporter	1488970..1490436	+	488	213156370	-
AB57_1415	-	COG2274V	protein secretion ABC efflux system, permease and ATP-binding protein	1490433..1492574	+	713	213156371	-
AB57_1416	-	COG1566V	membrane spanning export protein	1492571..1493761	+	396	213156372	-
AB57_1417	-	COG1739S	thymidylate synthase	1493855..1494454	+	199	213156373	-
AB57_1418	-	COG0110R	acetyltransferase	1494447..1495058	+	203	213156374	-
AB57_1419	-	COG0589T	universal stress protein family	1495214..1496056	+	280	213156375	-
AB57_1420	-	COG4122R	O-methyltransferase	1496173..1496841	-	222	213156376	-
AB57_1421	-	COG3108S	hypothetical protein	1496981..1497652	-	223	213156377	-
AB57_1422	-	COG1146C	ferredoxin-1	1497834..1498058	-	74	213156378	-
AB57_1423	-	COG3153R	N-acetyltransferase GCN5	1498503..1499078	-	191	213156379	-
AB57_1424	-	COG0249L	DNA mismatch repair protein MutS	1499098..1501743	-	881	213156380	mutS
AB57_1425	-	-	hypothetical protein	1501724..1501855	+	43	213156381	-
AB57_1426	-	COG1522K	transcriptional regulator	1502018..1502485	-	155	213156382	-
AB57_1427	-	COG5006R	inner membrane transport protein YbiF	1502604..1503464	+	286	213156383	-
AB57_1428	-	-	hypothetical protein	1503971..1504477	+	168	213156384	-
AB57_1429	-	COG2200T	diguanylate cyclase/phosphodiesterase	1504552..1505319	+	255	213156385	-
AB57_1430	-	COG1560M	lipid A biosynthesis lauroyl acyltransferase	1505450..1506382	+	310	213156386	-
AB57_1431	-	COG1309K	transcriptional regulator, TetR family	1506965..1507600	+	211	213156387	-
AB57_1432	-	COG2814G	4-hydroxybenzoate transporter	1507870..1509174	+	434	213156388	pcaK
AB57_1433	-	COG4731S	hypothetical protein	1509269..1509706	-	145	213156389	-
AB57_1434	-	-	hypothetical protein	1510197..1511828	-	543	213156390	-
AB57_1435	-	-	hypothetical protein	1511881..1512033	-	50	213156391	-
AB57_1436	-	-	hypothetical protein	1512139..1512876	-	245	213156392	-
AB57_1437	-	COG1250I	3-hydroxyacyl-CoA dehydrogenase	1513088..1514038	+	316	213156393	-
AB57_1438	-	-	hypothetical protein	1514196..1514390	+	64	213156394	-
AB57_1439	-	-	hypothetical protein	1514643..1515101	+	152	213156395	-
AB57_1440	-	-	N-acetyltransferase GCN5	1515196..1515624	-	142	213156396	-
AB57_1441	-	COG2367V	putative class A beta-lactamase	1515669..1516916	-	415	213156397	-
AB57_1442	-	COG3501S	putative VGR-like protein	1517538..1520684	+	1048	213156398	-
AB57_1443	-	COG3209M	RHS family protein	1520697..1525568	+	1623	213156399	-
AB57_1444	-	-	hypothetical protein	1525581..1525856	+	91	213156400	-
AB57_1445	-	-	hypothetical protein	1525879..1526112	+	77	213156401	-
AB57_1446	-	-	hypothetical protein	1526099..1526248	+	49	213156402	-
AB57_1447	-	COG3209M	RHS family protein	1527490..1528179	+	229	213156403	-
AB57_1448	-	-	hypothetical protein	1528197..1528715	+	172	213156404	-
AB57_1449	-	-	hypothetical protein	1528793..1529329	+	178	213156405	-
AB57_1450	-	-	hypothetical protein	1529762..1530079	+	105	213156406	-
AB57_1451	-	COG0583K	transcriptional regulator, LysR-type	1530363..1531274	+	303	213156407	-
AB57_1452	-	COG1914P	hypothetical protein	1531641..1532873	+	410	213156408	-
AB57_1453	-	COG1540R	LamB/YcsF family protein	1532908..1533672	+	254	213156409	-
AB57_1454	-	COG4336S	hypothetical protein	1533684..1534490	+	268	213156410	-
AB57_1455	-	COG1984E	allophanate hydrolase	1534523..1536106	+	527	213156411	-
AB57_1456	-	COG4770I	carbamoyl-phosphate synthase	1536103..1537824	+	573	213156412	-
AB57_1457	-	COG0038P	voltage-gated chloride channel	1538128..1539348	+	406	213156413	-
AB57_1458	-	COG0790R	Sel1 repeat family	1539458..1540366	+	302	213156414	-
AB57_1459	-	-	hypothetical protein	1541120..1541701	-	193	213156415	-
AB57_1460	-	-	hypothetical protein	1541717..1542238	-	173	213156416	-
AB57_1461	-	COG1309K	transcriptional regulator, TetR family	1543103..1543663	+	186	213156417	-
AB57_1462	-	COG3832S	hypothetical protein	1543720..1544151	-	143	213156418	-
AB57_1463	-	COG1063ER	glutathione-dependent formaldehyde dehydrogenase	1544404..1545567	+	387	213156419	-
AB57_1464	-	COG3665S	urea carboxylase-associated protein 2	1545883..1546623	+	246	213156420	-
AB57_1465	-	COG3665S	urea carboxylase-associated protein 1	1546639..1547292	+	217	213156421	-
AB57_1466	-	COG4770I	urea amidolyase	1547295..1549604	+	769	213156422	-
AB57_1467	-	COG2049E	urea amidolyase	1549714..1550901	+	395	213156423	-
AB57_1468	-	COG2249R	NADPH oxidoreductase	1550940..1551476	-	178	213156424	-
AB57_1469	-	COG1733K	transcriptional regulator	1551570..1551923	+	117	213156425	-
AB57_1470	-	-	hypothetical protein	1552115..1552240	+	41	213156426	-
AB57_1471	-	COG0864K	CopG family transcriptional regulator	1552245..1552679	+	144	213156427	-
AB57_1472	-	COG0154J	allophanate hydrolase	1552692..1554503	+	603	213156428	-
AB57_1473	-	COG0715P	ABC transporter substrate-binding protein	1554500..1555522	+	340	213156429	-
AB57_1474	-	COG1116P	nitrate transport ATP-binding protein NrtC	1555574..1556455	-	293	213156430	-
AB57_1475	-	COG0600P	binding-protein-dependent transport system inner membrane protein	1556455..1557399	-	314	213156431	-
AB57_1476	-	-	hypothetical protein	1557357..1557473	-	38	213156432	-
AB57_1477	-	COG4460S	hypothetical protein	1557495..1557896	-	133	213156433	-
AB57_1478	-	-	hypothetical protein	1559023..1559676	+	217	213156434	-
AB57_1479	-	COG3516S	type VI secretion protein, family	1559693..1560196	+	167	213156435	-
AB57_1480	-	COG3517S	type VI secretion protein, EvpB/family	1560189..1561670	+	493	213156436	-
AB57_1481	-	COG3157S	type VI secretion system effector	1561719..1562222	+	167	213156437	-
AB57_1482	-	COG3518S	type VI secretion system lysozyme-like protein	1562302..1562778	+	158	213156438	-
AB57_1483	-	COG3519S	type VI secretion protein, family	1562795..1564606	+	603	213156439	vasA
AB57_1484	-	COG3520S	type VI secretion protein, family	1564570..1565568	+	332	213156440	-
AB57_1485	-	-	hypothetical protein	1565565..1566974	+	469	213156441	-
AB57_1486	-	COG3523S	type VI secretion protein IcmF	1567005..1570829	+	1274	213156442	icmF
AB57_1487	-	COG3913S	type VI secretion-associated protein, family	1570867..1571826	+	319	213156443	-
AB57_1488	-	COG2885M	OmpA/MotB domain-containing protein	1571829..1572596	+	255	213156444	-
AB57_1489	-	COG4104S	hypothetical protein	1572613..1572876	+	87	213156445	-
AB57_1490	-	COG0542O	type VI secretion ATPase, ClpV1 family	1573095..1575776	+	893	213156446	clpV
AB57_1491	-	COG3515S	type VI secretion-associated protein, ImpA family	1575800..1576894	+	364	213156447	-
AB57_1492	-	COG3522S	type VI secretion protein, family	1576911..1578275	+	454	213156448	-
AB57_1493	-	COG3455S	DotU family type IV / VI secretion system protein	1578293..1579099	+	268	213156449	-
AB57_1494	-	-	hypothetical protein	1579112..1579714	+	200	213156450	-
AB57_1495	-	COG3108S	D-alanyl-D-alanine carboxypeptidase	1579722..1580675	+	317	213156451	-
AB57_1496	-	COG0583K	regulatory protein LysR:LysR, substrate-binding	1580678..1581529	-	283	213156452	-
AB57_1497	-	COG0666R	ankyrin	1581681..1582349	+	222	213156453	-
AB57_1498	-	COG0590FJ	guanine deaminase	1582365..1582847	+	160	213156454	-
AB57_1499	-	COG2807P	cyanate transport protein CynX	1582847..1584025	+	392	213156455	-
AB57_1500	-	COG3214S	hypothetical protein	1584159..1585316	+	385	213156456	-
AB57_1501	-	COG0456R	GNAT family acetyltransferase	1585395..1585853	-	152	213156457	-
AB57_1502	-	COG1636S	hypothetical protein	1586165..1586734	-	189	213156458	-
AB57_1503	-	COG0789K	redox-sensitive transcriptional activator SoxR	1587752..1588180	+	142	213156459	soxR
AB57_1504	-	COG3042R	putative hemolysin	1588342..1588785	+	147	213156460	-
AB57_1505	-	COG0329EM	dihydrodipicolinate synthetase	1589637..1590572	+	311	213156461	-
AB57_1506	-	COG5006R	hypothetical protein	1590629..1591537	-	302	213156462	-
AB57_1509	-	COG3938E	proline racemase	1592809..1593741	+	310	213156463	-
AB57_1510	-	COG0665E	FAD dependent oxidoreductase	1593738..1594841	+	367	213156464	-
AB57_1511	-	COG3383R	hypothetical protein	1594842..1595072	+	76	213156465	-
AB57_1512	-	COG0446R	pyridine nucleotide-disulfide oxidoreductase	1595072..1596334	+	420	213156466	-
AB57_1513	-	COG2207K	AraC family transcriptional regulator	1596379..1597131	+	250	213156467	-
AB57_1514	-	COG2211G	shikimate transporter	1597198..1598487	-	429	213156468	-
AB57_1515	-	COG1012C	aldehyde dehydrogenase	1598646..1600226	-	526	213156469	-
AB57_1516	-	COG0531E	amino acid transporter	1600379..1601950	-	523	213156470	-
AB57_1517	-	COG1760E	L-serine dehydratase	1602400..1603779	+	459	213156471	-
AB57_1518	-	COG1012C	bifunctional aldehyde dehydrogenase/enoyl-CoA hydratase	1603823..1605925	-	700	213156472	paaN
AB57_1519	-	COG3396S	phenylacetate-CoA oxygenase subunit PaaA	1606191..1607132	+	313	213156473	paaA
AB57_1520	-	COG3460Q	phenylacetate-CoA oxygenase subunit PaaB	1607165..1607455	+	96	213156849	paaB
AB57_1521	-	COG3396S	phenylacetate-CoA oxygenase subunit PaaI	1607468..1608223	+	251	213156850	paaI
AB57_1522	-	COG2151R	phenylacetate-CoA oxygenase subunit PaaJ	1608240..1608740	+	166	213156851	paaJ
AB57_1523	-	COG1018C	phenylacetate-CoA oxygenase/reductase subunit PaaK	1608764..1609825	+	353	213156852	paaK
AB57_1524	-	COG1024I	enoyl-coA hydratase	1609834..1610607	+	257	213156853	paaF
AB57_1525	-	COG1024I	enoyl-CoA hydratase PaaB	1610607..1611398	+	263	213156854	paaB
AB57_1526	-	COG1250I	3-hydroxyacyl-CoA dehydrogenase	1611401..1612939	+	512	213156855	paaC
AB57_1527	-	COG0183I	beta-ketoadipyl CoA thiolase	1612952..1614160	+	402	213156856	paaE
AB57_1528	-	COG1541H	phenylacetate-CoA ligase	1614201..1615490	+	429	213156857	-
AB57_1529	-	COG3327K	phenylacetic acid degradation operon negative regulatory protein PaaX	1615550..1616509	+	319	213156858	paaX
AB57_1530	-	COG0663R	phenylacetic acide degration protein PaaY	1616496..1617101	+	201	213156859	paaY
AB57_1531	-	COG2050Q	thioesterase domain-containing protein	1617179..1617562	+	127	213156860	-
AB57_1532	-	COG3593L	putative exonuclease	1617902..1619572	+	556	213156861	-
AB57_1533	-	COG0210L	UvrD/REP helicase	1619565..1621346	+	593	213156862	-
AB57_1534	-	COG1309K	transcriptional regulator, TetR family	1621985..1622587	+	200	213156863	-
AB57_1535	-	-	hypothetical protein	1622789..1623415	+	208	213156864	-
AB57_1536	-	-	putative aminotransferase	1623447..1623572	+	41	213156865	-
AB57_1537	-	-	hypothetical protein	1623574..1623693	-	39	213156866	-
AB57_1538	-	-	hypothetical protein	1624971..1625291	+	106	213156867	-
AB57_1539	-	COG1278K	cold-shock protein	1625522..1625731	+	69	213156868	-
AB57_1540	-	-	hypothetical protein	1625951..1626097	+	48	213156869	-
AB57_1541	-	-	hypothetical protein	1626194..1626664	+	156	213156870	-
AB57_1542	-	-	hypothetical protein	1626680..1626808	-	42	213156871	-
AB57_1543	-	-	hypothetical protein	1626812..1627003	+	63	213156872	-
AB57_1544	-	-	transcriptional regulator, TetR family	1627142..1627609	+	155	213156873	-
AB57_1545	-	COG0583K	transcriptional regulator, LysR family	1627837..1628763	+	308	213156874	-
AB57_1546	-	COG1804C	L-carnitine dehydratase/bile acid-inducible protein F	1628875..1630068	+	397	213156875	-
AB57_1547	-	COG0119E	3-hydroxy-3-methylglutaryl-CoA lyase	1630065..1631003	+	312	213156876	-
AB57_1548	-	COG2271G	major facilitator superfamily protein	1631117..1632433	+	438	213156877	-
AB57_1549	-	COG0753P	catalase	1632832..1633896	+	354	213156878	-
AB57_1550	-	COG3038C	cytochrome B561	1633909..1634481	+	190	213156879	-
AB57_1551	-	COG5470S	hypothetical protein	1634617..1634901	-	94	213156880	-
AB57_1552	-	COG1802K	GntR family transcriptional regulator	1634964..1635626	-	220	213156881	-
AB57_1553	-	-	hypothetical protein	1635779..1636381	+	200	213156882	-
AB57_1554	-	COG0596R	hydrolase	1636350..1637141	+	263	213156883	-
AB57_1555	-	COG1853R	flavoprotein oxidoreductase	1637172..1638104	+	310	213156884	-
AB57_1556	-	COG2141C	monooxygenase	1638107..1639144	+	345	213156885	-
AB57_1557	-	COG1012C	aldehyde dehydrogenase	1639156..1640625	+	489	213156886	-
AB57_1558	-	-	hypothetical protein	1640748..1640891	+	47	213156887	-
AB57_1559	-	COG1457F	permease, cytosine/purines, uracil, thiamine, allantoin permease family	1640930..1642336	+	468	213156888	-
AB57_1560	-	-	hypothetical protein	1642362..1643531	+	389	213156889	-
AB57_1561	-	COG1012C	succinate-semialdehyde dehydrogenase	1643670..1645127	+	485	213156890	-
AB57_1562	-	COG0599S	4-carboxymuconolactone decarboxylase	1645124..1645507	+	127	213156891	-
AB57_1563	-	COG0583K	transcriptional regulator, LysR family	1645565..1646476	-	303	213156892	-
AB57_1564	-	COG1182I	acyl carrier protein phosphodiesterase	1646575..1647171	+	198	213156893	-
AB57_1565	-	COG1414K	P-hydroxybenzoate hydroxylase transcriptional activator	1647228..1648043	-	271	213156894	-
AB57_1566	-	COG0654HC	4-hydroxybenzoate 3-monooxygenase	1648185..1649399	+	404	213156895	pobA
AB57_1567	-	COG2188K	GntR family transcriptional regulator	1649575..1650297	+	240	213156896	-
AB57_1568	-	COG1840P	2-aminoethylphosphonate ABC transporter substrate-binding protein	1650388..1651425	+	345	213156897	-
AB57_1569	-	COG3842E	ABC transporter ATP-binding protein	1651649..1652647	+	332	213156898	-
AB57_1570	-	COG1178P	ABC transporter permease	1652641..1654350	+	569	213156899	-
AB57_1571	-	COG0665E	FAD dependent oxidoreductase	1654452..1655606	+	384	213156900	-
AB57_1572	-	COG0075E	2-aminoethylphosphonate--pyruvate transaminase	1655633..1656820	+	395	213156901	phnW
AB57_1573	-	COG0637R	phosphonoacetaldehyde hydrolase	1656848..1657663	+	271	213156902	phnX
AB57_1574	-	COG2271G	cis-muconate transport protein	1657888..1659138	-	416	213156903	-
AB57_1575	-	COG1960I	acyl-CoA dehydrogenase	1659200..1660351	-	383	213156904	-
AB57_1576	-	COG1804C	L-carnitine dehydrogenase	1660683..1661900	+	405	213156905	-
AB57_1577	-	COG1414K	transcriptional regulator, IclR family	1662081..1662932	+	283	213156906	-
AB57_1578	-	COG1024I	enoyl-CoA hydratase/isomerase	1662999..1663808	-	269	213156907	-
AB57_1579	-	COG2070R	2-nitropropane dioxygenase	1664031..1665002	+	323	213156908	-
AB57_1580	-	COG2814G	major facilitator superfamily protein	1665038..1666207	-	389	213156909	-
AB57_1581	-	COG1414K	transcriptional regulator, IclR family	1666275..1667117	-	280	213156910	-
AB57_1582	-	COG0183I	acetyl-CoA acetyltransferase	1667227..1668432	-	401	213156911	-
AB57_1583	-	COG1250I	3-hydroxyacyl-CoA dehydrogenase	1668447..1669970	-	507	213156912	-
AB57_1584	-	COG1028IQR	3-ketoacyl-ACP reductase	1670032..1670793	-	253	213156913	-
AB57_1585	-	COG1024I	enoyl-CoA hydratase	1670823..1671611	-	262	213156914	-
AB57_1586	-	COG1960I	acyl-CoA dehydrogenase	1671923..1673077	+	384	213156915	-
AB57_1587	-	COG2271G	MFS short chain dicaboxylate:H+ symporter	1673136..1674419	+	427	213156916	-
AB57_1588	-	COG1788I	3-oxoadipate CoA-transferase subunit A	1674467..1675135	+	222	213156917	-
AB57_1589	-	COG2057I	3-oxoadipate CoA-transferase subunit B	1675135..1675788	+	217	213156918	-
AB57_1590	-	COG3166NU	hypothetical protein	1675825..1677141	+	438	213156919	-
AB57_1591	-	COG2814G	major facilitator superfamily protein	1677222..1678379	+	385	213156920	-
AB57_1592	-	COG2050Q	thioesterase superfamily protein	1678400..1678834	-	144	213156921	-
AB57_1593	-	COG1960I	acyl-CoA dehydrogenase	1679155..1680957	+	600	213156922	-
AB57_1594	-	-	hypothetical protein	1681154..1681957	+	267	213156923	-
AB57_1595	-	COG4231C	indolepyruvate ferredoxin oxidoreductase	1682018..1685500	-	1160	213156924	-
AB57_1596	-	COG0583K	transcriptional regulator, LysR family	1685705..1686646	+	313	213156925	-
AB57_1597	-	COG0119E	hydroxymethylglutaryl-CoA lyase	1686898..1687800	-	300	213156926	-
AB57_1598	-	COG4770I	methylcrotonoyl-CoA carboxylase subunit alpha	1687797..1689788	-	663	213156927	-
AB57_1599	-	COG1024I	3-methylglutaconyl-CoA hydratase	1689800..1690603	-	267	213156928	-
AB57_1600	-	COG4799I	methylcrotonoyl-CoA carboxylase subunit beta	1690613..1692214	-	533	213156929	-
AB57_1601	-	COG1960I	isovaleryl-CoA dehydrogenase	1692239..1693411	-	390	213156930	-
AB57_1602	-	COG1309K	transcriptional regulator AcrR family	1693592..1694173	+	193	213156931	-
AB57_1603	-	COG0318IQ	long-chain fatty acid CoA ligase (AMP-binding)	1694284..1695978	+	564	213156932	-
AB57_1604	-	COG2226H	putative SAM-dependent methyltransferase	1696049..1696720	+	223	213156933	-
AB57_1605	-	COG3203M	hypothetical protein	1696963..1698246	+	427	213156934	-
AB57_1606	-	COG2755E	lipolytic protein	1698293..1699531	-	412	213156935	-
AB57_1607	-	-	hypothetical protein	1699648..1699761	-	37	213156936	-
AB57_1608	-	COG0583K	transcriptional regulator, LysR family	1699739..1700548	+	269	213156937	-
AB57_1609	-	-	hypothetical protein	1700550..1700765	-	71	213156938	-
AB57_1610	-	-	hypothetical protein	1701809..1701952	+	47	213156939	-
AB57_1611	-	-	hypothetical protein	1702222..1702650	+	142	213156940	-
AB57_1612	-	-	hypothetical protein	1702738..1702959	+	73	213156941	-
AB57_1613	-	-	surface antigen	1703044..1703361	-	105	213156942	-
AB57_1614	-	-	hypothetical protein	1703468..1703689	-	73	213156943	-
AB57_1615	-	COG1546R	competence/damage-inducible protein CinA	1703974..1704453	-	159	213156944	cinA
AB57_1616	-	-	hypothetical protein	1704769..1706178	+	469	213156945	-
AB57_1617	-	COG0753P	catalase	1706239..1708377	+	712	213156946	-
AB57_1620	-	-	hypothetical protein	1709451..1709864	-	137	213156947	-
AB57_1621	-	COG5271R	hypothetical protein	1710349..1711452	+	367	213156948	-
AB57_1622	-	-	hypothetical protein	1711513..1711749	-	78	213156949	-
AB57_1623	-	COG1974KT	DNA polymerase V component	1712032..1712643	+	203	213156950	-
AB57_1624	-	COG1280E	LysE family transporter	1712715..1713326	-	203	213156951	-
AB57_1625	-	COG1522K	proline dehydrogenase transcriptional activator	1713483..1713938	+	151	213156952	-
AB57_1626	-	COG1457F	sensor histidine kinase/response regulator	1713995..1715611	-	538	213156953	-
AB57_1629	-	COG3706T	two component transcriptional regulator, LuxR family	1719268..1720227	+	319	213156954	-
AB57_1630	-	COG2388R	GNAT family acetyltransferase	1720371..1720655	+	94	213156955	-
AB57_1631	-	COG0765E	ABC-type amino acid transport system	1720940..1721599	+	219	213156956	-
AB57_1632	-	COG0765E	ArtM protein	1721589..1722254	+	221	213156957	-
AB57_1633	-	COG1126E	glutamate/aspartate ABC transporter ATP-binding protein	1722257..1722988	+	243	213156958	-
AB57_1634	-	COG0834ET	ABC transporter substrate-binding protein	1723019..1723879	+	286	213156959	-
AB57_1635	-	COG0834ET	ABC transporter substrate-binding protein	1723962..1724828	+	288	213156960	-
AB57_1636	-	COG0583K	transcriptional regulator, LysR family	1725076..1726011	-	311	213156961	-
AB57_1637	-	COG1280E	lysine exporter protein	1726103..1726741	+	212	213156962	-
AB57_1638	-	COG0520E	cysteine desulfurase	1727384..1729345	-	653	213156963	-
AB57_1639	-	-	hypothetical protein	1729320..1730252	-	310	213156964	-
AB57_1640	-	COG1045E	serine acetyltransferase	1730493..1731416	-	307	213156965	-
AB57_1641	-	COG0607P	rhodanese domain protein	1731453..1731962	-	169	213156966	-
AB57_1642	-	COG1028IQR	3-oxoacyl-ACP reductase	1732195..1732932	-	245	213156967	-
AB57_1643	-	COG0583K	transcriptional regulator, LysR family	1733058..1733978	+	306	213156968	-
AB57_1644	-	COG0625O	glutathione S-transferase family protein	1734016..1734876	-	286	213156969	-
AB57_1645	-	COG0625O	glutathione S-transferase family protein	1734910..1735536	-	208	213156970	-
AB57_1646	-	COG0583K	transcriptional regulator, LysR family	1735656..1736561	-	301	213156971	-
AB57_1647	-	COG1380R	LrgA family protein	1736672..1737103	+	143	213156972	-
AB57_1648	-	COG1346M	LrgB family protein	1737117..1737806	+	229	213156973	-
AB57_1649	-	COG1167KE	GntR family transcriptional regulator	1737814..1739295	-	493	213156974	-
AB57_1650	-	COG2808K	negative transcriptional regulator	1739420..1740055	+	211	213156975	-
AB57_1651	-	COG1670J	acetyltransferase	1740098..1740691	+	197	213156976	-
AB57_1652	-	COG2814G	MFS permease	1740700..1741887	-	395	213156977	-
AB57_1654	-	COG4670I	malonate decarboxylase subunit alpha	1742292..1743971	+	559	213156978	mdcA
AB57_1655	-	COG1767H	triphosphoribosyl-dephospho-CoA synthase	1743971..1744855	+	294	213156979	mdcB
AB57_1656	-	-	malonate decarboxylase subunit delta	1744858..1745157	+	99	213156980	mdcC
AB57_1657	-	COG0777I	malonate decarboxylase subunit beta	1745150..1746001	+	283	213156981	mdcD
AB57_1658	-	COG4799I	malonate decarboxylase subunit gamma	1745998..1746825	+	275	213156982	mdcE
AB57_1659	-	-	phosphoribosyl-dephospho-CoA transferase	1746822..1747424	+	200	213156983	mdcG
AB57_1660	-	COG0331I	malonate decarboxylase subunit epsilon	1747436..1748368	+	310	213156984	mdcH
AB57_1661	-	-	malonate transporter subunit MadL	1748422..1748823	+	133	213156985	madL
AB57_1662	-	-	malonate transporter subunit MadM	1748865..1749629	+	254	213156986	madM
AB57_1663	-	COG0583K	malonate utilization transcriptional regulator, LysR family	1749684..1750601	-	305	213156987	mdcR
AB57_1664	-	COG1167KE	aminotransferase	1750699..1752117	-	472	213156988	-
AB57_1666	-	COG1294C	cytochrome D ubiquinol oxidase subunit II	1752365..1753369	-	334	213156989	cydB
AB57_1667	-	COG1271C	cytochrome bd ubiquinol oxidase, subunit I	1753362..1754807	-	481	213156990	-
AB57_1669	-	-	hypothetical protein	1755461..1756279	+	272	213156991	-
AB57_1670	-	COG1960I	acyl-CoA dehydrogenase family protein	1756398..1757693	+	431	213156992	-
AB57_1671	-	COG2141C	monooxygenase, NtaA/SnaA/SoxA family	1757870..1759261	+	463	213156993	-
AB57_1672	-	COG2814G	sugar transport protein	1759456..1760922	+	488	213156994	-
AB57_1673	-	-	hypothetical protein	1760984..1762168	-	394	213156995	-
AB57_1674	-	COG4521P	taurine ABC transporter, periplasmic binding protein	1762611..1763651	+	346	213156996	tauA
AB57_1675	-	COG4525P	taurine import ATP-binding protein	1763661..1764455	+	264	213156997	tauB
AB57_1676	-	COG0600P	taurine transport system permease protein	1764452..1765321	+	289	213156998	tauC
AB57_1677	-	COG2175Q	taurine dioxygenase	1765330..1766211	+	293	213156999	tauD
AB57_1678	-	COG4126E	Asp/Glu racemase	1766279..1767013	-	244	213157000	-
AB57_1679	-	COG1953FH	cytosine/purines uracil thiamine allantoin permease	1767010..1768479	-	489	213157001	-
AB57_1680	-	COG1802K	GntR family transcriptional regulator	1768889..1769626	+	245	213157002	-
AB57_1681	-	COG0583K	transcriptional regulator, LysR family	1769666..1770556	-	296	213157003	-
AB57_1682	-	COG1335Q	isochorismatase hydrolase	1770752..1771438	+	228	213157004	-
AB57_1683	-	COG1574R	amidohydrolase	1771768..1773642	+	624	213157005	-
AB57_1684	-	COG4317S	hypothetical protein	1773700..1773861	+	53	213157006	-
AB57_1685	-	COG1393P	arsenate reductase	1773930..1774358	-	142	213157007	arsC
AB57_1686	-	COG0640K	ArsR family transcriptional regulator	1774443..1774772	+	109	213157008	arsR
AB57_1687	-	COG0798P	arsenical-resistance protein	1774937..1775911	+	324	213157009	arsB
AB57_1688	-	COG0583K	transcriptional regulator, LysR family	1776003..1776905	-	300	213157010	-
AB57_1689	-	COG2059P	chromate transporter	1777007..1777567	+	186	213157011	-
AB57_1690	-	COG2059P	chromate transporter	1777567..1778088	+	173	213157012	-
AB57_1691	-	COG3634O	FAD-dependent pyridine nucleotide-disulfide oxidoreductase	1778265..1779830	+	521	213157013	-
AB57_1692	-	COG1075R	hypothetical protein	1779884..1781713	-	609	213157014	-
AB57_1693	-	COG4783R	hypothetical protein	1782008..1782949	-	313	213157015	-
AB57_1694	-	COG1045E	serine acetyltransferase	1783053..1783868	-	271	213157016	-
AB57_1695	-	COG0565J	RNA methyltransferase, TrmH family, group 1	1783861..1784700	-	279	213157017	-
AB57_1696	-	COG0587L	DNA polymerase III subunit alpha	1784715..1788278	-	1187	213157018	-
AB57_1697	-	COG0252EJ	L-asparaginase 2	1788494..1789561	-	355	213157019	-
AB57_1698	-	COG1301C	proton/sodium-glutamate symport protein	1790245..1791552	-	435	213157020	-
AB57_1699	-	COG0436E	aminotransferase AlaT	1792019..1793449	-	476	213157021	-
AB57_1700	-	COG0229O	methionine-R-sulfoxide reductase	1793690..1794109	+	139	213157022	msrB
AB57_1701	-	COG0386O	glutathione peroxidase	1794106..1794591	+	161	213157023	-
AB57_1702	-	COG2207K	AraC family transcriptional regulator	1794591..1795436	+	281	213157024	-
AB57_1703	-	COG1280E	lysine exporter protein	1795501..1796133	+	210	213157025	-
AB57_1704	-	COG0436E	succinyldiaminopimelate transaminase	1796191..1797360	-	389	213157026	-
AB57_1705	-	COG2844O	[protein-PII] uridylyltransferase	1797386..1800049	-	887	213157027	glnD
AB57_1706	-	COG0027F	phosphoribosylglycinamide formyltransferase 2	1800077..1801285	-	402	213157028	purT
AB57_1707	-	-	hypothetical protein	1801397..1801786	-	129	213157029	-
AB57_1708	-	-	hypothetical protein	1801915..1802256	-	113	213157030	-
AB57_1709	-	COG1296E	putative amino acid transporter	1802258..1802998	-	246	213157031	-
AB57_1710	-	-	hypothetical protein	1803100..1803570	+	156	213157032	-
AB57_1711	-	-	hypothetical protein	1803643..1803978	-	111	213157033	-
AB57_1712	-	COG0664T	CarD family transcriptional regulator	1804151..1804858	-	235	213157034	-
AB57_1713	-	COG4539S	hypothetical protein	1804951..1805472	+	173	213157035	-
AB57_1714	-	COG0012J	GTP-dependent nucleic acid-binding protein EngD	1805517..1806608	-	363	213157036	ychF
AB57_1715	-	COG2011P	D-methionine transport system permease protein MetI	1806702..1807361	-	219	213157037	-
AB57_1716	-	COG1135P	D-and L-methionine transport protein	1807342..1808412	-	356	213157038	-
AB57_1717	-	COG1464P	D-methionine transport protein	1808424..1809257	-	277	213157039	-
AB57_1718	-	COG1464P	D-methionine transport protein	1809271..1810101	-	276	213157040	-
AB57_1719	-	COG2141C	hypothetical protein	1810116..1811528	-	470	213157041	-
AB57_1722	-	-	putative Acyl-CoA dehydrogenase	1812635..1812751	-	38	213157042	-
AB57_1723	-	COG1960I	acyl-CoA dehydrogenase family protein	1812764..1813975	-	403	213157043	-
AB57_1724	-	COG0625O	glutathione S-transferase	1814344..1815108	+	254	213157044	-
AB57_1725	-	COG0834ET	glutamate/aspartate ABC transporter, periplasmic glutamate/aspartate-binding protein	1815644..1816537	+	297	213157045	gltI
AB57_1726	-	COG0765E	glutamate/aspartate transport system permease GltJ	1816632..1817474	+	280	213157046	gltJ
AB57_1727	-	COG0765E	glutamate/aspartate transport system permease GltK	1817477..1818154	+	225	213157047	gltK
AB57_1728	-	COG1126E	glutamate/aspartate transport ATP-binding protein GltL	1818168..1818911	+	247	213157048	gltL
AB57_1729	-	-	hypothetical protein	1818962..1820293	-	443	213157049	-
AB57_1730	-	COG1522K	transcriptional regulator, AsnC family	1820623..1821093	+	156	213157050	-
AB57_1731	-	COG0217S	hypothetical protein	1821124..1821873	-	249	213157051	-
AB57_1732	-	COG0204I	1-acyl-sn-glycerol-3-phosphate acyltransferase	1822036..1822581	-	181	213157052	-
AB57_1733	-	COG1309K	transcriptional regulator, TetR family	1822767..1823327	-	186	213157053	-
AB57_1734	-	-	hypothetical protein	1823603..1824466	+	287	213157054	-
AB57_1735	-	-	phage integrase	1824897..1826129	+	410	213157055	-
AB57_1736	-	-	hypothetical protein	1826493..1826681	+	62	213157056	-
AB57_1737	-	COG0583K	transcriptional Regulator, LysR family	1826712..1827611	-	299	213157057	-
AB57_1738	-	COG4125S	hypothetical protein	1827704..1828141	+	145	213157058	-
AB57_1739	-	COG1457F	cytosine/purines/uracil/thiamine/allantoin permease family protein	1828199..1829614	-	471	213157059	-
AB57_1740	-	-	hypothetical protein	1829865..1830329	-	154	213157060	-
AB57_1741	-	COG0697GER	hypothetical protein	1830442..1831371	-	309	213157061	-
AB57_1742	-	COG0583K	transcriptional regulator, LysR family	1831466..1832317	+	283	213157062	-
AB57_1743	-	-	hypothetical protein	1832357..1832536	-	59	213157063	-
AB57_1744	-	COG3539NU	fimbrial protein	1833113..1834132	-	339	213157064	-
AB57_1745	-	COG3188NU	fimbrial biogenesis outer membrane usher protein	1834129..1836558	-	809	213157065	-
AB57_1746	-	COG3121NU	pili assembly chaperone	1836718..1837458	-	246	213157066	-
AB57_1747	-	COG3539NU	fimbrial protein	1837529..1838044	-	171	213157067	-
AB57_1748	-	-	hypothetical protein	1838510..1838860	+	116	213157068	-
AB57_1749	-	-	hypothetical protein	1838924..1839136	+	70	213157069	-
AB57_1750	-	COG0502H	biotin synthase	1839183..1840172	-	329	213157070	bioB
AB57_1751	-	COG1600C	iron-sulfur cluster binding protein	1840272..1841330	-	352	213157071	-
AB57_1752	-	COG0063G	carbohydrate kinase family	1841389..1842849	+	486	213157072	-
AB57_1753	-	COG0817L	Holliday junction resolvase	1842854..1843399	-	181	213157073	ruvC
AB57_1755	-	COG1396K	transcriptional regulator, XRE family	1843629..1844222	+	197	213157074	-
AB57_1756	-	COG1247M	phosphinothricin acetyltransferase	1844219..1844764	+	181	213157075	yncA
AB57_1757	-	COG2602V	carbapenem-hydrolyzing oxacillinase OXA-69	1844836..1845660	-	274	213157076	-
AB57_1758	-	COG3030R	suppressor of F exclusion of phage T7	1846059..1846619	+	186	213157077	fxsA
AB57_1759	-	-	hypothetical protein	1846683..1846868	-	61	213157078	-
AB57_1760	-	-	hypothetical protein	1847127..1847375	+	82	213157079	-
AB57_1761	-	COG0192H	S-adenosylmethionine synthetase	1847499..1848608	-	369	213157080	metK
AB57_1762	-	COG0021G	transketolase	1849189..1851177	+	662	213157081	tkt
AB57_1763	-	COG1765O	OsmC family protein	1851231..1851638	-	135	213157082	-
AB57_1764	-	COG2353S	hypothetical protein	1851853..1852443	+	196	213157083	-
AB57_1765	-	-	hypothetical protein	1852489..1853079	-	196	213157084	-
AB57_1766	-	COG3698S	hypothetical protein	1853265..1854011	+	248	213157085	-
AB57_1767	-	-	hypothetical protein	1854047..1854277	-	76	213157086	-
AB57_1768	-	COG2265J	tRNA (uracil-5-)-methyltransferase	1854525..1855610	-	361	213157087	trmA
AB57_1769	-	COG2320S	hypothetical protein	1855714..1856187	-	157	213157088	-
AB57_1770	-	COG4230C	bifunctional proline dehydrogenase/pyrroline-5-carboxylate dehydrogenase	1856294..1860046	-	1250	213157089	-
AB57_1771	-	COG1522K	leucine-responsive regulatory protein	1860171..1860659	+	162	213157090	-
AB57_1772	-	COG0591ER	sodium/proline symporter	1860692..1862182	-	496	213157091	putP
AB57_1773	-	COG0846K	NAD-dependent deacetylase regulatory protein	1862587..1863285	-	232	213157092	-
AB57_1774	-	COG0509E	glycine cleavage system protein H	1863389..1863763	-	124	213157093	gcvH
AB57_1775	-	COG2207K	AraC family transcriptional regulator	1863802..1864827	-	341	213157094	-
AB57_1776	-	COG2030I	MaoC domain-containing protein dehydratase	1864936..1865376	-	146	213157095	-
AB57_1779	-	COG3122S	nucleoprotein/polynucleotide-associated enzyme	1867598..1868134	-	178	213157096	-
AB57_1780	-	COG3619S	permease	1868138..1868818	-	226	213157097	-
AB57_1781	-	COG3633E	serine/threonine transporter SstT	1868824..1870026	-	400	213157098	-
AB57_1782	-	COG0640K	ArsR family transcriptional regulator	1870448..1870756	-	102	213157099	-
AB57_1783	-	COG1309K	transcriptional regulator, TetR family	1871231..1871797	-	188	213157100	-
AB57_1784	-	COG2850S	cupin family protein	1872135..1873298	-	387	213157101	-
AB57_1785	-	COG0424D	septum formation protein Maf	1873329..1873922	-	197	213157102	maf
AB57_1786	-	COG3651S	hypothetical protein	1873922..1874305	-	127	213157103	-
AB57_1787	-	COG0126G	phosphoglycerate kinase	1874444..1875631	+	395	213157104	pgk
AB57_1788	-	-	hypothetical protein	1875756..1875998	+	80	213157105	-
AB57_1789	-	COG0191G	fructose-1,6-bisphosphate aldolase	1876120..1877157	+	345	213157106	fba
AB57_1790	-	COG0760O	PpiC-type peptidyl-prolyl cis-trans isomerase	1877276..1878586	-	436	213157107	-
AB57_1791	-	COG1452M	organic solvent tolerance protein	1878586..1881024	-	812	213157108	-
AB57_1792	-	COG3178R	aminoglycoside phosphotransferase	1881145..1882158	+	337	213157109	-
AB57_1793	-	COG1208MJ	nucleotidyl transferase family protein	1882158..1882847	+	229	213157110	-
AB57_1794	-	COG0357M	16S rRNA methyltransferase GidB	1882935..1883567	+	210	213157111	gidB
AB57_1795	-	COG1192D	sporulation initiation inhibitor protein soj	1883589..1884371	+	260	213157112	-
AB57_1796	-	COG1475K	chromosome partitioning protein ParB	1884368..1885255	+	295	213157113	-
AB57_1797	-	COG0811U	MotA/TolQ/ExbB proton channel	1885305..1885940	+	211	213157114	-
AB57_1798	-	COG0848U	biopolymer transport protein ExbD/TolR	1885956..1886384	+	142	213157115	-
AB57_1799	-	COG1132V	lipid A export permease/ATP-binding protein MsbA	1886381..1888108	+	575	213157116	msbA
AB57_1800	-	COG1663M	tetraacyldisaccharide 4'-kinase	1888111..1889121	+	336	213157117	lpxK
AB57_1801	-	COG1212M	3-deoxy-manno-octulosonate cytidylyltransferase	1889131..1889271	+	46	213157118	-
AB57_1802	-	COG1212M	3-deoxy-manno-octulosonate cytidylyltransferase	1889439..1889891	+	150	213157119	-
AB57_1803	-	COG0470L	DNA polymerase III delta prime subunit	1889948..1890883	+	311	213157120	-
AB57_1804	-	COG3215NU	type 4 fimbrial biogenesis protein	1890895..1891236	+	113	213157121	-
AB57_1805	-	COG0084L	TatD-related deoxyribonuclease	1891254..1892027	+	257	213157122	-
AB57_1806	-	COG1309K	transcriptional regulator, TetR family	1892065..1892673	+	202	213157123	-
AB57_1807	-	COG2165NU	general secretion pathway protein G	1892683..1893237	+	184	213157124	gspG
AB57_1808	-	COG4795U	general secretion pathway protein I	1893227..1893607	+	126	213157125	gspI
AB57_1809	-	COG4795U	general secretion pathway protein J	1893703..1894308	+	201	213157126	gspJ
AB57_1810	-	COG3156U	general secretion pathway protein K	1894308..1895267	+	319	213157127	gspK
AB57_1811	-	COG0720H	putative 6-pyruvoyl tetrahydrobiopterin synthase	1895497..1896093	+	198	213157128	-
AB57_1812	-	COG0692L	uracil-DNA glycosylase	1896144..1896857	+	237	213157129	ung
AB57_1813	-	COG1024I	putative enoyl-CoA hydratase/isomerase	1896857..1897978	+	373	213157130	-
AB57_1814	-	COG0590FJ	tRNA-specific adenosine deaminase	1898012..1898488	+	158	213157131	-
AB57_1815	-	-	hypothetical protein	1898558..1899001	+	147	213157132	-
AB57_1816	-	COG0283F	cytidylate kinase	1899009..1899695	+	228	213157133	cmk
AB57_1817	-	COG0539J	30S ribosomal protein S1	1899800..1901473	+	557	213157134	rpsA
AB57_1818	-	COG0776L	integration host factor subunit beta	1901630..1901932	+	100	213157135	ihfB
AB57_1819	-	-	hypothetical protein	1901957..1902322	+	121	213157136	-
AB57_1821	-	COG0284F	orotidine 5'-phosphate decarboxylase	1902488..1903186	+	232	213157138	pyrF
AB57_1820	-	COG2431S	hypothetical protein	1903183..1904094	-	303	213157137	-
AB57_1822	-	COG2072P	monooxygenase, flavin-binding family	1904144..1905652	-	502	213157139	-
AB57_1823	-	COG2207K	AraC family transcriptional regulator	1905813..1906832	+	339	213157140	-
AB57_1824	-	COG1485R	AFG1 family ATPase	1906916..1908058	+	380	213157141	-
AB57_1825	-	COG2225C	malate synthase G	1908427..1910592	+	721	213157142	glcB
AB57_1826	-	-	GNAT family acetyltransferase	1910695..1910856	+	53	213157143	-
AB57_1827	-	COG0848U	biopolymer transport protein ExbD/TolR	1910896..1911309	-	137	213157144	-
AB57_1828	-	COG0848U	biopolymer transport protein ExbD/TolR	1911329..1911751	-	140	213157145	-
AB57_1829	-	COG0811U	biopolymer transport protein	1911767..1912648	-	293	213157146	-
AB57_1830	-	COG0810M	TonB family protein	1912689..1913405	-	238	213157147	-
AB57_1831	-	COG1629P	TonB-dependent receptor	1913515..1916130	-	871	213157148	-
AB57_1832	-	COG0747E	heme-binding protein A	1917009..1918793	+	594	213157149	-
AB57_1833	-	COG0747E	heme-binding protein A	1918812..1920632	+	606	213157150	-
AB57_1834	-	COG0339E	Zn-dependent oligopeptidase	1920654..1922666	+	670	213157151	-
AB57_1835	-	COG0601EP	ABC-type dipeptide/oligopeptide/nickel transport system permease component	1922679..1923617	+	312	213157152	-
AB57_1836	-	COG1173EP	ABC-type dipeptide/oligopeptide/nickel transport system permease component	1923625..1924767	+	380	213157153	-
AB57_1837	-	COG1123R	glutathione import ATP-binding protein GsiA	1924780..1926510	+	576	213157154	-
AB57_1838	-	COG2135S	hypothetical protein	1926543..1927277	+	244	213157155	-
AB57_1839	-	-	hypothetical protein	1927331..1927699	-	122	213157156	-
AB57_1840	-	COG1218P	3'(2'),5'-bisphosphate nucleotidase	1928009..1928866	+	285	213157157	-
AB57_1841	-	COG0406G	phosphoglycerate mutase	1928924..1929658	+	244	213157158	-
AB57_1842	-	COG0268J	30S ribosomal protein S20	1929715..1929981	-	88	213157159	rpsT
AB57_1843	-	COG0702MG	nucleoside-diphosphate-sugar epimerase	1930194..1930766	+	190	213157160	-
AB57_1844	-	COG0684H	ribonuclease activity regulator protein RraA	1930871..1931377	+	168	213157161	-
AB57_1845	-	COG2999O	glutaredoxin	1931405..1932184	+	259	213157162	-
AB57_1846	-	COG2837P	Dyp-type peroxidase	1932339..1933271	+	310	213157163	-
AB57_1847	-	-	hypothetical protein	1933347..1933703	+	118	213157164	-
AB57_1848	-	COG1197LK	transcription-repair coupling factor	1933838..1937299	+	1153	213157165	mfd
AB57_1849	-	COG0537FGR	histidine triad protein	1937500..1937934	+	144	213157166	-
AB57_1850	-	COG2114T	adenylate/guanylate cyclase	1937987..1939456	+	489	213157167	-
AB57_1851	-	COG0633C	ferredoxin, 2Fe-2S type	1939506..1939844	-	112	213157168	fdx
AB57_1852	-	COG0443O	chaperone protein HscA	1939863..1941722	-	619	213157169	hscA
AB57_1853	-	COG1076O	Fe-S protein assembly co-chaperone HscB	1941761..1942279	-	172	213157170	hscB
AB57_1854	-	COG0316S	iron-sulfur cluster assembly protein IscA	1942364..1942684	-	106	213157171	iscA
AB57_1855	-	COG0822C	scaffold protein	1942715..1943101	-	128	213157172	iscU
AB57_1856	-	COG1104E	cysteine desulfurase IscS	1943168..1944385	-	405	213157173	iscS
AB57_1857	-	COG1959K	iscRSUA operon repressor	1944387..1944860	-	157	213157174	-
AB57_1858	-	-	hypothetical protein	1944970..1945617	-	215	213157175	-
AB57_1859	-	-	hypothetical protein	1945828..1946283	+	151	213157176	-
AB57_1860	-	COG0776L	DNA-binding protein HU	1946453..1946725	+	90	213157177	hup
AB57_1861	-	COG0760O	peptidyl-prolyl cis-trans isomerase	1946857..1948722	+	621	213157178	-
AB57_1862	-	COG2207K	AraC family transcriptional regulator	1948761..1949708	-	315	213157179	-
AB57_1863	-	COG3696P	alkane 1-monooxygenase	1949898..1951121	+	407	213157180	-
AB57_1864	-	COG1960I	acyl-CoA dehydrogenase, middle domain-containing protein	1951237..1952442	-	401	213157181	-
AB57_1865	-	COG1960I	acyl-CoA dehydrogenase	1952464..1953756	-	430	213157182	-
AB57_1866	-	COG0661R	ABC-1 domain-containing protein	1953977..1955350	-	457	213157183	-
AB57_1867	-	-	hypothetical protein	1955587..1955865	-	92	213157184	-
AB57_1868	-	COG2606S	hypothetical protein	1956080..1956544	+	154	213157185	-
AB57_1869	-	COG4264Q	hypothetical protein	1956918..1958702	+	594	213157186	-
AB57_1870	-	COG3486Q	hypothetical protein	1958695..1960128	+	477	213157187	-
AB57_1871	-	COG2814G	major facilitator family transporter	1960149..1961588	+	479	213157188	-
AB57_1872	-	COG4264Q	siderophore biosynthesis protein	1961600..1963441	+	613	213157189	-
AB57_1873	-	COG4264Q	siderophore biosynthesis protein	1963451..1965361	+	636	213157190	-
AB57_1874	-	COG4114R	hypothetical protein	1965374..1966144	+	256	213157191	-
AB57_1875	-	COG0684H	dimethylmenaquinone methyltransferase	1966131..1966745	+	204	213157192	-
AB57_1876	-	COG1629P	TonB-dependent receptor	1966831..1969149	+	772	213157193	-
AB57_1877	-	-	hypothetical protein	1969336..1969527	+	63	213157194	-
AB57_1878	-	COG3182S	hypothetical protein	1969528..1971051	+	507	213157195	-
AB57_1879	-	-	hypothetical protein	1971048..1971386	+	112	213157196	-
AB57_1880	-	COG1670J	rhizobactin siderophore biosynthesis protein RhbD	1971521..1972141	+	206	213157197	-
AB57_1882	-	COG0637R	HAD-superfamily hydrolase	1972518..1974620	+	700	213157199	-
AB57_1881	-	-	hypothetical protein	1974598..1974726	-	42	213157198	-
AB57_1883	-	-	hypothetical protein	1974725..1975351	+	208	213157200	-
AB57_1884	-	COG2087H	bifunctional adenosylcobalamin biosynthesis protein CobP	1975339..1975857	+	172	213157201	-
AB57_1885	-	COG2038H	nicotinate-nucleotide--dimethylbenzimidazole phosphoribosyltransferase	1975860..1976915	+	351	213157202	cobT
AB57_1886	-	COG0406G	fructose-2,6-bisphosphatase	1976929..1977507	+	192	213157203	-
AB57_1887	-	-	histidine acid phosphatase family protein	1977632..1979200	+	522	213157204	-
AB57_1888	-	COG0368H	cobalamin 5'-phosphate synthase	1979328..1980050	+	240	213157205	cobS
AB57_1889	-	COG0722E	phospho-2-dehydro-3-deoxyheptonate aldolase	1980127..1981236	-	369	213157206	-
AB57_1890	-	COG0730R	hypothetical protein	1981333..1982220	-	295	213157207	-
AB57_1891	-	COG3182S	hypothetical protein	1982652..1984184	-	510	213157208	-
AB57_1893	-	COG4773P	outer-membrane receptor for Fe(III)-coprogen,Fe(III)-ferrioxamine B and Fe(III)-rhodotrulic acid	1984563..1986698	-	711	213157209	-
AB57_1894	-	COG0763M	lipid-A-disaccharide synthase	1986920..1988095	+	391	213157210	lpxB
AB57_1895	-	-	hypothetical protein	1988127..1988969	-	280	213157211	-
AB57_1896	-	-	hypothetical protein	1989036..1989497	+	153	213157212	-
AB57_1897	-	COG3753S	hypothetical protein	1989597..1990187	+	196	213157213	-
AB57_1898	-	COG3203M	putative porin	1990294..1991400	-	368	213157214	-
AB57_1899	-	COG0537FGR	histidine triad protein	1991655..1992068	-	137	213157215	-
AB57_1900	-	-	hypothetical protein	1992087..1992356	-	89	213157216	-
AB57_1901	-	COG3791S	hypothetical protein	1992621..1993046	+	141	213157217	-
AB57_1902	-	-	hypothetical protein	1993177..1993377	+	66	213157218	-
AB57_1903	-	-	hypothetical protein	1993876..1994100	+	74	213157219	-
AB57_1904	-	-	hypothetical protein	1994279..1994653	+	124	213157220	-
AB57_1905	-	COG2226H	UbiE/COQ5 methyltransferase	1994825..1995592	+	255	213157221	-
AB57_1906	-	COG3243I	poly(R)-hydroxyalkanoic acid synthase	1995673..1996758	-	361	213157222	-
AB57_1907	-	COG0626E	O-succinylhomoserine sulfhydrylase	1996868..1998079	+	403	213157223	metZ
AB57_1908	-	-	hypothetical protein	1998257..1998493	+	78	213157224	-
AB57_1909	-	COG0718S	hypothetical protein	1998759..1999088	+	109	213157225	-
AB57_1910	-	COG0353L	recombination protein RecR	1999098..1999694	+	198	213157226	recR
AB57_1911	-	COG0349J	ribonuclease D	1999999..2001123	+	374	213157227	-
AB57_1912	-	-	hypothetical protein	2001626..2001892	+	88	213157228	-
AB57_1914	-	-	hypothetical protein	2002029..2002364	+	111	213157229	-
AB57_1915	-	-	hypothetical protein	2002435..2002599	-	54	213157230	-
AB57_1916	-	COG3100S	hypothetical protein	2003042..2003347	+	101	213157231	-
AB57_1919	-	COG0714R	AAA ATPase	2003755..2004606	+	283	213157232	-
AB57_1920	-	COG3825S	hypothetical protein	2004622..2005809	+	395	213157233	-
AB57_1921	-	COG0133E	tryptophan synthase subunit beta	2005846..2007051	+	401	213157234	trpB
AB57_1922	-	COG2890J	N5-glutamine S-adenosyl-L-methionine-dependent methyltransferase	2007288..2008292	+	334	213157235	prmB
AB57_1923	-	COG0082E	chorismate synthase	2008305..2009396	+	363	213157236	aroC
AB57_1924	-	COG3706T	diguanylate cyclase	2009493..2010722	-	409	213157237	-
AB57_1925	-	COG5424H	hypothetical protein	2011043..2011795	+	250	213157238	-
AB57_1926	-	COG3284QK	hypothetical protein	2011842..2012981	-	379	213157239	-
AB57_1927	-	COG0320H	lipoyl synthase	2013139..2014125	-	328	213157240	lipA
AB57_1928	-	COG1071C	acetoin:2,6-dichlorophenolindophenol oxidoreductase subunit alpha	2014490..2015452	+	320	213157241	-
AB57_1929	-	COG0022C	acetoin:2,6-dichlorophenolindophenol oxidoreductase subunit beta	2015466..2016485	+	339	213157242	-
AB57_1930	-	COG0508C	dihydrolipoamide acetyltransferase	2016532..2018022	+	496	213157243	-
AB57_1931	-	COG1249C	dihydrolipoamide dehydrogenase	2018033..2019436	+	467	213157244	lpdA
AB57_1932	-	COG1028IQR	acetoin dehydrogenase	2019463..2020248	+	261	213157245	-
AB57_1933	-	COG1063ER	zinc-binding alcohol dehydrogenase	2020278..2021336	+	352	213157246	-
AB57_1934	-	COG3781S	hypothetical protein	2021384..2022295	-	303	213157247	-
AB57_1935	-	COG2204T	sigma-54 specific, transcriptional regulator, Fis family	2022365..2023636	-	423	213157248	-
AB57_1936	-	COG0491R	metallo-beta-lactamase family protein	2023876..2024523	+	215	213157249	-
AB57_1937	-	COG3453S	oxidoreductase	2024533..2026188	+	551	213157250	-
AB57_1938	-	COG0730R	hypothetical protein	2026382..2027173	+	263	213157251	-
AB57_1939	-	COG0460E	homoserine dehydrogenase	2027283..2028287	+	334	213157252	-
AB57_1940	-	COG0697GER	hypothetical protein	2028320..2029237	-	305	213157253	-
AB57_1942	-	COG4977K	transcriptional regulator, AraC type	2029404..2030258	+	284	213157255	-
AB57_1941	-	COG1733K	transcriptional regulatory protein	2030255..2030482	-	75	213157254	-
AB57_1943	-	COG1182I	fmn-dependent NADH-azoreductase	2030746..2031354	+	202	213157256	-
AB57_1944	-	COG2059P	chromate transporter	2031438..2032787	-	449	213157257	-
AB57_1945	-	COG2188K	GntR family transcriptional regulator	2033032..2033775	+	247	213157258	-
AB57_1946	-	COG1053C	putative oxidoreductase	2033804..2035537	+	577	213157259	-
AB57_1947	-	COG1245R	4Fe-4S ferredoxin	2035558..2035803	+	81	213157260	-
AB57_1948	-	COG0715P	ABC-type transporter, periplasmic component: TauT family	2035823..2037253	+	476	213157261	-
AB57_1949	-	COG0600P	nitrate/sulfonate/bicarbonate ABC transporter permease	2037288..2038142	+	284	213157262	-
AB57_1950	-	COG1116P	aliphatic sulfonates import ATP-binding protein SsuB	2038144..2038983	+	279	213157263	-
AB57_1951	-	COG1413C	HEAT domain containing protein	2038980..2039978	+	332	213157264	-
AB57_1952	-	COG3536S	hypothetical protein	2039962..2040243	+	93	213157265	-
AB57_1953	-	COG2814G	dicarboxylic acid transport protein; alpha-ketoglutarate permease	2040283..2041569	-	428	213157266	-
AB57_1954	-	COG4773P	TonB-dependent siderophore receptor	2042089..2044293	+	734	213157267	-
AB57_1955	-	COG1027E	aspartate ammonia-lyase	2044348..2045763	-	471	213157268	aspA
AB57_1956	-	-	hypothetical protein	2046180..2046365	+	61	213157269	-
AB57_1958	-	COG0583K	transcriptional regulator, LysR family	2047458..2048354	+	298	213157270	-
AB57_1959	-	COG0583K	transcriptional regulator, LysR family	2048658..2049488	+	276	213157271	-
AB57_1960	-	COG0183I	acetyl-CoA acetyltransferase	2049549..2050721	-	390	213157272	-
AB57_1961	-	COG2031I	short-chain fatty acid transporter	2050787..2052196	-	469	213157273	-
AB57_1962	-	COG2057I	3-oxoacid CoA-transferase subunit B	2052313..2052954	-	213	213157274	-
AB57_1963	-	COG1788I	3-oxoacid CoA-transferase subunit A	2052956..2053660	-	234	213157275	-
AB57_1964	-	COG0583K	transcriptional regulator, LysR family	2053906..2054787	-	293	213157276	-
AB57_1966	-	COG2610GE	GntP family transporter	2055971..2057392	+	473	213157277	-
AB57_1967	-	COG1028IQR	3-hydroxybutyrate dehydrogenase	2057426..2058211	+	261	213157278	-
AB57_1968	-	COG2207K	AraC family transcriptional regulator	2058676..2059521	+	281	213157279	-
AB57_1969	-	COG2814G	4-hydroxybenzoate transporter	2059591..2060934	-	447	213157280	-
AB57_1970	-	COG0412Q	dienelactone hydrolase	2061264..2062514	+	416	213157281	-
AB57_1971	-	COG1028IQR	short chain dehydrogenase	2062527..2063312	+	261	213157282	-
AB57_1972	-	COG0654HC	oxygenase subunit	2063356..2064594	+	412	213157283	-
AB57_1973	-	COG1853R	nitrilotriacetate monooxygenase component B	2064623..2065153	+	176	213157284	-
AB57_1974	-	COG4313C	hypothetical protein	2065205..2066152	+	315	213157285	-
[truncated: 1,875 more rows]

## Sheet: Sheet2
AB57_4790	-	-	Lys tRNA	513285..513360	-	76	213155370	-
[truncated: 90 more rows]
